# Supplementary material for: Phytochemicals in Pancreatic Cancer Treatment: A Machine Learning Study
Source: ACS Omega. 2023 Dec 27;9(1):413–21. doi: 10.1021/acsomega.3c05861 (PMC10785644; doi:10.1021/acsomega.3c05861)
Supplement: Supplementary file 2 — ao3c05861_si_002.xlsx [file ao3c05861_si_002.xlsx]

## Sheet: Dataset
0	Article ID	Year	EXP	Main Pythochemical	Concentration of Material (uM)	Supplementary Drug	Supplementary Drug Concentration (uM)	Supplementary Phytochemical	Supplementary Phytochemical Concentration (uM)	Material Medium	Cell Line	Cell Culture Medium	Time of Treatment (hr)	Cell Viability Assay	Cell Viability (% of control)	Cell Apoptosis Assay	Cell Apoptosis (% of total cells)	Signaling Pathway (mechanism|gene|protein)	DOI
1	1	2012	1	None	0	None	0	None	0	DMSO	BxPC-3	RPMI 1640	24	CCK8	101			-	10.1007/s00432-012-1152-z
2	1	2012	1	Escin	10	None	0	None	0	DMSO	BxPC-3	RPMI 1640	24	CCK8	98.3			inhibition of NF-KB activity	10.1007/s00432-012-1152-z
3	1	2012	1	Escin	20	None	0	None	0	DMSO	BxPC-3	RPMI 1640	24	CCK8	96			inhibition of NF-KB activity	10.1007/s00432-012-1152-z
4	1	2012	1	Escin	30	None	0	None	0	DMSO	BxPC-3	RPMI 1640	24	CCK8	81.8			inhibition of NF-KB activity	10.1007/s00432-012-1152-z
5	1	2012	1	Escin	40	None	0	None	0	DMSO	BxPC-3	RPMI 1640	24	CCK8	68.6			inhibition of NF-KB activity	10.1007/s00432-012-1152-z
6	1	2012	1	Escin	50	None	0	None	0	DMSO	BxPC-3	RPMI 1640	24	CCK8	42.4			inhibition of NF-KB activity	10.1007/s00432-012-1152-z
7	1	2012	2	None	0	None	0	None	0	DMSO	BxPC-3	RPMI 1640	48	CCK8	100.6			-	10.1007/s00432-012-1152-z
8	1	2012	2	Escin	10	None	0	None	0	DMSO	BxPC-3	RPMI 1640	48	CCK8	95.8			inhibition of NF-KB activity	10.1007/s00432-012-1152-z
9	1	2012	2	Escin	20	None	0	None	0	DMSO	BxPC-3	RPMI 1640	48	CCK8	87.2			inhibition of NF-KB activity	10.1007/s00432-012-1152-z
10	1	2012	2	Escin	30	None	0	None	0	DMSO	BxPC-3	RPMI 1640	48	CCK8	68.8			inhibition of NF-KB activity	10.1007/s00432-012-1152-z
11	1	2012	2	Escin	40	None	0	None	0	DMSO	BxPC-3	RPMI 1640	48	CCK8	49.7			inhibition of NF-KB activity	10.1007/s00432-012-1152-z
12	1	2012	2	Escin	50	None	0	None	0	DMSO	BxPC-3	RPMI 1640	48	CCK8	23.6			inhibition of NF-KB activity	10.1007/s00432-012-1152-z
13	1	2012	3	None	0	None	0	None	0	DMSO	BxPC-3	RPMI 1640	72	CCK8	100			-	10.1007/s00432-012-1152-z
14	1	2012	3	Escin	10	None	0	None	0	DMSO	BxPC-3	RPMI 1640	72	CCK8	82.4			inhibition of NF-KB activity	10.1007/s00432-012-1152-z
15	1	2012	3	Escin	20	None	0	None	0	DMSO	BxPC-3	RPMI 1640	72	CCK8	65.9			inhibition of NF-KB activity	10.1007/s00432-012-1152-z
16	1	2012	3	Escin	30	None	0	None	0	DMSO	BxPC-3	RPMI 1640	72	CCK8	22.3			inhibition of NF-KB activity	10.1007/s00432-012-1152-z
17	1	2012	3	Escin	40	None	0	None	0	DMSO	BxPC-3	RPMI 1640	72	CCK8	12.9			inhibition of NF-KB activity	10.1007/s00432-012-1152-z
18	1	2012	3	Escin	50	None	0	None	0	DMSO	BxPC-3	RPMI 1640	72	CCK8	8.1			inhibition of NF-KB activity	10.1007/s00432-012-1152-z
19	1	2012	4	None	0	None	0	None	0	DMSO	BxPC-3	RPMI 1640	72	CCK8	100	Annexin VFITC	5	-	10.1007/s00432-012-1152-z
20	1	2012	4	Escin	25	None	0	None	0	DMSO	BxPC-3	RPMI 1640	72	CCK8	49.6	Annexin VFITC	25.5	inhibition of NF-KB activity	10.1007/s00432-012-1152-z
21	1	2012	5	None	0	Gemcitabine	0.1	None	0	DMSO	BxPC-3	RPMI 1640	72	CCK8	46.5	Annexin VFITC	27.4	-	10.1007/s00432-012-1152-z
22	1	2012	5	Escin	25	Gemcitabine	0.1	None	0	DMSO	BxPC-3	RPMI 1640	72	CCK8	21.1	Annexin VFITC	53.9	inhibition of NF-KB activity	10.1007/s00432-012-1152-z
23	1	2012	6	None	0	None	0	None	0	DMSO	SW1990	Leibovitz’s (L15) medium	24	CCK8	100			-	10.1007/s00432-012-1152-z
24	1	2012	6	Escin	10	None	0	None	0	DMSO	SW1990	Leibovitz’s (L15) medium	24	CCK8	97.8			inhibition of NF-KB activity	10.1007/s00432-012-1152-z
25	1	2012	6	Escin	20	None	0	None	0	DMSO	SW1990	Leibovitz’s (L15) medium	24	CCK8	90.5			inhibition of NF-KB activity	10.1007/s00432-012-1152-z
26	1	2012	6	Escin	30	None	0	None	0	DMSO	SW1990	Leibovitz’s (L15) medium	24	CCK8	70.1			inhibition of NF-KB activity	10.1007/s00432-012-1152-z
27	1	2012	6	Escin	40	None	0	None	0	DMSO	SW1990	Leibovitz’s (L15) medium	24	CCK8	39.7			inhibition of NF-KB activity	10.1007/s00432-012-1152-z
28	1	2012	6	Escin	50	None	0	None	0	DMSO	SW1990	Leibovitz’s (L15) medium	24	CCK8	22			inhibition of NF-KB activity	10.1007/s00432-012-1152-z
29	1	2012	7	None	0	None	0	None	0	DMSO	SW1990	Leibovitz’s (L15) medium	48	CCK8	99.8			-	10.1007/s00432-012-1152-z
30	1	2012	7	Escin	10	None	0	None	0	DMSO	SW1990	Leibovitz’s (L15) medium	48	CCK8	85.2			inhibition of NF-KB activity	10.1007/s00432-012-1152-z
31	1	2012	7	Escin	20	None	0	None	0	DMSO	SW1990	Leibovitz’s (L15) medium	48	CCK8	72.4			inhibition of NF-KB activity	10.1007/s00432-012-1152-z
32	1	2012	7	Escin	30	None	0	None	0	DMSO	SW1990	Leibovitz’s (L15) medium	48	CCK8	58.7			inhibition of NF-KB activity	10.1007/s00432-012-1152-z
33	1	2012	7	Escin	40	None	0	None	0	DMSO	SW1990	Leibovitz’s (L15) medium	48	CCK8	26.1			inhibition of NF-KB activity	10.1007/s00432-012-1152-z
34	1	2012	7	Escin	50	None	0	None	0	DMSO	SW1990	Leibovitz’s (L15) medium	48	CCK8	14.3			inhibition of NF-KB activity	10.1007/s00432-012-1152-z
35	1	2012	8	None	0	None	0	None	0	DMSO	SW1990	Leibovitz’s (L15) medium	72	CCK8	99.8			-	10.1007/s00432-012-1152-z
36	1	2012	8	Escin	10	None	0	None	0	DMSO	SW1990	Leibovitz’s (L15) medium	72	CCK8	70.9			inhibition of NF-KB activity	10.1007/s00432-012-1152-z
37	1	2012	8	Escin	20	None	0	None	0	DMSO	SW1990	Leibovitz’s (L15) medium	72	CCK8	42.9			inhibition of NF-KB activity	10.1007/s00432-012-1152-z
38	1	2012	8	Escin	30	None	0	None	0	DMSO	SW1990	Leibovitz’s (L15) medium	72	CCK8	32			inhibition of NF-KB activity	10.1007/s00432-012-1152-z
39	1	2012	8	Escin	40	None	0	None	0	DMSO	SW1990	Leibovitz’s (L15) medium	72	CCK8	10.2			inhibition of NF-KB activity	10.1007/s00432-012-1152-z
40	1	2012	8	Escin	50	None	0	None	0	DMSO	SW1990	Leibovitz’s (L15) medium	72	CCK8	7.9			inhibition of NF-KB activity	10.1007/s00432-012-1152-z
41	1	2012	9	None	0	None	0	None	0	DMSO	CFPAC‑1	IMDM	24	CCK8	100.2			-	10.1007/s00432-012-1152-z
42	1	2012	9	Escin	10	None	0	None	0	DMSO	CFPAC‑1	IMDM	24	CCK8	86.3			inhibition of NF-KB activity	10.1007/s00432-012-1152-z
43	1	2012	9	Escin	20	None	0	None	0	DMSO	CFPAC‑1	IMDM	24	CCK8	78.1			inhibition of NF-KB activity	10.1007/s00432-012-1152-z
44	1	2012	9	Escin	30	None	0	None	0	DMSO	CFPAC‑1	IMDM	24	CCK8	53.4			inhibition of NF-KB activity	10.1007/s00432-012-1152-z
45	1	2012	9	Escin	40	None	0	None	0	DMSO	CFPAC‑1	IMDM	24	CCK8	38.8			inhibition of NF-KB activity	10.1007/s00432-012-1152-z
46	1	2012	9	Escin	50	None	0	None	0	DMSO	CFPAC‑1	IMDM	24	CCK8	19			inhibition of NF-KB activity	10.1007/s00432-012-1152-z
47	1	2012	10	None	0	None	0	None	0	DMSO	CFPAC‑1	IMDM	48	CCK8	100.2			-	10.1007/s00432-012-1152-z
48	1	2012	10	Escin	10	None	0	None	0	DMSO	CFPAC‑1	IMDM	48	CCK8	75.2			inhibition of NF-KB activity	10.1007/s00432-012-1152-z
49	1	2012	10	Escin	20	None	0	None	0	DMSO	CFPAC‑1	IMDM	48	CCK8	60.8			inhibition of NF-KB activity	10.1007/s00432-012-1152-z
50	1	2012	10	Escin	30	None	0	None	0	DMSO	CFPAC‑1	IMDM	48	CCK8	27.9			inhibition of NF-KB activity	10.1007/s00432-012-1152-z
51	1	2012	10	Escin	40	None	0	None	0	DMSO	CFPAC‑1	IMDM	48	CCK8	19.2			inhibition of NF-KB activity	10.1007/s00432-012-1152-z
52	1	2012	10	Escin	50	None	0	None	0	DMSO	CFPAC‑1	IMDM	48	CCK8	13.2			inhibition of NF-KB activity	10.1007/s00432-012-1152-z
53	1	2012	11	None	0	None	0	None	0	DMSO	CFPAC‑1	IMDM	72	CCK8	100.2			-	10.1007/s00432-012-1152-z
54	1	2012	11	Escin	10	None	0	None	0	DMSO	CFPAC‑1	IMDM	72	CCK8	59.8			inhibition of NF-KB activity	10.1007/s00432-012-1152-z
55	1	2012	11	Escin	20	None	0	None	0	DMSO	CFPAC‑1	IMDM	72	CCK8	32.8			inhibition of NF-KB activity	10.1007/s00432-012-1152-z
56	1	2012	11	Escin	30	None	0	None	0	DMSO	CFPAC‑1	IMDM	72	CCK8	10.2			inhibition of NF-KB activity	10.1007/s00432-012-1152-z
57	1	2012	11	Escin	40	None	0	None	0	DMSO	CFPAC‑1	IMDM	72	CCK8	6.8			inhibition of NF-KB activity	10.1007/s00432-012-1152-z
58	1	2012	11	Escin	50	None	0	None	0	DMSO	CFPAC‑1	IMDM	72	CCK8	5.9			inhibition of NF-KB activity	10.1007/s00432-012-1152-z
59	1	2012	12	None	0	None	0	None	0	DMSO	PANC‑1	DMEM	24	CCK8	99.9			-	10.1007/s00432-012-1152-z
60	1	2012	12	Escin	10	None	0	None	0	DMSO	PANC‑1	DMEM	24	CCK8	97.8			inhibition of NF-KB activity	10.1007/s00432-012-1152-z
61	1	2012	12	Escin	20	None	0	None	0	DMSO	PANC‑1	DMEM	24	CCK8	89.1			inhibition of NF-KB activity	10.1007/s00432-012-1152-z
62	1	2012	12	Escin	30	None	0	None	0	DMSO	PANC‑1	DMEM	24	CCK8	76.3			inhibition of NF-KB activity	10.1007/s00432-012-1152-z
63	1	2012	12	Escin	40	None	0	None	0	DMSO	PANC‑1	DMEM	24	CCK8	49.2			inhibition of NF-KB activity	10.1007/s00432-012-1152-z
64	1	2012	12	Escin	50	None	0	None	0	DMSO	PANC‑1	DMEM	24	CCK8	25.2			inhibition of NF-KB activity	10.1007/s00432-012-1152-z
65	1	2012	13	None	0	None	0	None	0	DMSO	PANC‑1	DMEM	48	CCK8	100.1			-	10.1007/s00432-012-1152-z
66	1	2012	13	Escin	10	None	0	None	0	DMSO	PANC‑1	DMEM	48	CCK8	91.1			inhibition of NF-KB activity	10.1007/s00432-012-1152-z
67	1	2012	13	Escin	20	None	0	None	0	DMSO	PANC‑1	DMEM	48	CCK8	71.5			inhibition of NF-KB activity	10.1007/s00432-012-1152-z
68	1	2012	13	Escin	30	None	0	None	0	DMSO	PANC‑1	DMEM	48	CCK8	46.3			inhibition of NF-KB activity	10.1007/s00432-012-1152-z
69	1	2012	13	Escin	40	None	0	None	0	DMSO	PANC‑1	DMEM	48	CCK8	31.7			inhibition of NF-KB activity	10.1007/s00432-012-1152-z
70	1	2012	13	Escin	50	None	0	None	0	DMSO	PANC‑1	DMEM	48	CCK8	16.1			inhibition of NF-KB activity	10.1007/s00432-012-1152-z
71	1	2012	14	None	0	None	0	None	0	DMSO	PANC‑1	DMEM	72	CCK8	99.3			-	10.1007/s00432-012-1152-z
72	1	2012	14	Escin	10	None	0	None	0	DMSO	PANC‑1	DMEM	72	CCK8	78.2			inhibition of NF-KB activity	10.1007/s00432-012-1152-z
73	1	2012	14	Escin	20	None	0	None	0	DMSO	PANC‑1	DMEM	72	CCK8	49			inhibition of NF-KB activity	10.1007/s00432-012-1152-z
74	1	2012	14	Escin	30	None	0	None	0	DMSO	PANC‑1	DMEM	72	CCK8	11.9			inhibition of NF-KB activity	10.1007/s00432-012-1152-z
75	1	2012	14	Escin	40	None	0	None	0	DMSO	PANC‑1	DMEM	72	CCK8	8.2			inhibition of NF-KB activity	10.1007/s00432-012-1152-z
76	1	2012	14	Escin	50	None	0	None	0	DMSO	PANC‑1	DMEM	72	CCK8	7.2			inhibition of NF-KB activity	10.1007/s00432-012-1152-z
77	1	2012	15	None	0	None	0	None	0	DMSO	PANC‑1	DMEM	72	CCK8	100	Annexin VFITC	4.1	-	10.1007/s00432-012-1152-z
78	1	2012	15	Escin	20	None	0	None	0	DMSO	PANC‑1	DMEM	72	CCK8	56.1	Annexin VFITC	21.2	inhibition of NF-KB activity	10.1007/s00432-012-1152-z
79	1	2012	16	None	0	Gemcitabine	1	None	0	DMSO	PANC‑1	DMEM	72	CCK8	49.3	Annexin VFITC	26.6	-	10.1007/s00432-012-1152-z
80	1	2012	16	Escin	20	Gemcitabine	1	None	0	DMSO	PANC‑1	DMEM	72	CCK8	21.1	Annexin VFITC	50.3	inhibition of NF-KB activity	10.1007/s00432-012-1152-z
81	2	2013	17	None	0	None	0	None	0	DMSO	PANC‑1	DMEM	72	XTT	100			-	10.1155/2013/251752
82	2	2013	17	Escin	2	None	0	None	0	DMSO	PANC‑1	DMEM	72	XTT	99.11			inhibition of NF-𝜅B activity	10.1155/2013/251752
83	2	2013	17	Escin	5	None	0	None	0	DMSO	PANC‑1	DMEM	72	XTT	87.32			inhibition of NF-𝜅B activity	10.1155/2013/251752
84	2	2013	17	Escin	10	None	0	None	0	DMSO	PANC‑1	DMEM	72	XTT	64.63			inhibition of NF-𝜅B activity	10.1155/2013/251752
85	2	2013	17	Escin	20	None	0	None	0	DMSO	PANC‑1	DMEM	72	XTT	20.57			inhibition of NF-𝜅B activity	10.1155/2013/251752
86	2	2013	17	Escin	30	None	0	None	0	DMSO	PANC‑1	DMEM	72	XTT	12.12			inhibition of NF-𝜅B activity	10.1155/2013/251752
87	2	2013	18	None	0	None	0	None	0	DMSO	Colo357	DMEM	72	XTT	100			-	10.1155/2013/251752
88	2	2013	18	Escin	2	None	0	None	0	DMSO	Colo357	DMEM	72	XTT	95.38			inhibition of NF-𝜅B activity	10.1155/2013/251752
89	2	2013	18	Escin	5	None	0	None	0	DMSO	Colo357	DMEM	72	XTT	86.13			inhibition of NF-𝜅B activity	10.1155/2013/251752
90	2	2013	18	Escin	10	None	0	None	0	DMSO	Colo357	DMEM	72	XTT	67.32			inhibition of NF-𝜅B activity	10.1155/2013/251752
91	2	2013	18	Escin	20	None	0	None	0	DMSO	Colo357	DMEM	72	XTT	37.67			inhibition of NF-𝜅B activity	10.1155/2013/251752
92	2	2013	18	Escin	30	None	0	None	0	DMSO	Colo357	DMEM	72	XTT	7.22			inhibition of NF-𝜅B activity	10.1155/2013/251752
93	2	2013	19	None	0	None	0	None	0	DMSO	Mia PaCa-2	DMEM	72	XTT	100			-	10.1155/2013/251752
94	2	2013	19	Escin	2	None	0	None	0	DMSO	Mia PaCa-2	DMEM	72	XTT	102.87			inhibition of NF-𝜅B activity	10.1155/2013/251752
95	2	2013	19	Escin	5	None	0	None	0	DMSO	Mia PaCa-2	DMEM	72	XTT	100.8			inhibition of NF-𝜅B activity	10.1155/2013/251752
96	2	2013	19	Escin	10	None	0	None	0	DMSO	Mia PaCa-2	DMEM	72	XTT	59.19			inhibition of NF-𝜅B activity	10.1155/2013/251752
97	2	2013	19	Escin	20	None	0	None	0	DMSO	Mia PaCa-2	DMEM	72	XTT	19.97			inhibition of NF-𝜅B activity	10.1155/2013/251752
98	2	2013	19	Escin	30	None	0	None	0	DMSO	Mia PaCa-2	DMEM	72	XTT	7.7			inhibition of NF-𝜅B activity	10.1155/2013/251752
99	2	2013	20	None	0	None	0	None	0	DMSO	PANC‑1	DMEM	72	XTT	100.31			-	10.1155/2013/251752
100	2	2013	20	Escin	2	None	0	None	0	DMSO	PANC‑1	DMEM	72	XTT	99.68			inhibition of NF-𝜅B activity	10.1155/2013/251752
101	2	2013	20	Escin	5	None	0	None	0	DMSO	PANC‑1	DMEM	72	XTT	87.13			inhibition of NF-𝜅B activity	10.1155/2013/251752
102	2	2013	20	Escin	10	None	0	None	0	DMSO	PANC‑1	DMEM	72	XTT	64.96			inhibition of NF-𝜅B activity	10.1155/2013/251752
103	2	2013	21	None	0	Gemcitabine	0.003	None	0	DMSO	PANC‑1	DMEM	72	XTT	99.68			-	10.1155/2013/251752
104	2	2013	21	Escin	2	Gemcitabine	0.003	None	0	DMSO	PANC‑1	DMEM	72	XTT	105.54			inhibition of NF-𝜅B activity	10.1155/2013/251752
105	2	2013	21	Escin	5	Gemcitabine	0.003	None	0	DMSO	PANC‑1	DMEM	72	XTT	87.13			inhibition of NF-𝜅B activity	10.1155/2013/251752
106	2	2013	21	Escin	10	Gemcitabine	0.003	None	0	DMSO	PANC‑1	DMEM	72	XTT	55.13			inhibition of NF-𝜅B activity	10.1155/2013/251752
107	2	2013	22	None	0	Gemcitabine	0.01	None	0	DMSO	PANC‑1	DMEM	72	XTT	84.83			-	10.1155/2013/251752
108	2	2013	22	Escin	2	Gemcitabine	0.01	None	0	DMSO	PANC‑1	DMEM	72	XTT	84.83			inhibition of NF-𝜅B activity	10.1155/2013/251752
109	2	2013	22	Escin	5	Gemcitabine	0.01	None	0	DMSO	PANC‑1	DMEM	72	XTT	69.56			inhibition of NF-𝜅B activity	10.1155/2013/251752
110	2	2013	22	Escin	10	Gemcitabine	0.01	None	0	DMSO	PANC‑1	DMEM	72	XTT	41.32			inhibition of NF-𝜅B activity	10.1155/2013/251752
111	2	2013	23	None	0	Gemcitabine	0.03	None	0	DMSO	PANC‑1	DMEM	72	XTT	71.86			-	10.1155/2013/251752
112	2	2013	23	Escin	2	Gemcitabine	0.03	None	0	DMSO	PANC‑1	DMEM	72	XTT	64.96			inhibition of NF-𝜅B activity	10.1155/2013/251752
113	2	2013	23	Escin	5	Gemcitabine	0.03	None	0	DMSO	PANC‑1	DMEM	72	XTT	50.52			inhibition of NF-𝜅B activity	10.1155/2013/251752
114	2	2013	23	Escin	10	Gemcitabine	0.03	None	0	DMSO	PANC‑1	DMEM	72	XTT	25.01			inhibition of NF-𝜅B activity	10.1155/2013/251752
115	2	2013	24	None	0	None	0	None	0	DMSO	PANC‑1	DMEM	72	XTT	100.18			-	10.1155/2013/251752
116	2	2013	24	Escin	5	None	0	None	0	DMSO	PANC‑1	DMEM	72	XTT	86.84			inhibition of NF-𝜅B activity	10.1155/2013/251752
117	2	2013	24	Escin	10	None	0	None	0	DMSO	PANC‑1	DMEM	72	XTT	64.61			inhibition of NF-𝜅B activity	10.1155/2013/251752
118	2	2013	24	Escin	15	None	0	None	0	DMSO	PANC‑1	DMEM	72	XTT	48.09			inhibition of NF-𝜅B activity	10.1155/2013/251752
119	2	2013	25	None	0	Cisplatin	0.3	None	0	DMSO	PANC‑1	DMEM	72	XTT	91.07			-	10.1155/2013/251752
120	2	2013	25	Escin	5	Cisplatin	0.3	None	0	DMSO	PANC‑1	DMEM	72	XTT	90.65			inhibition of NF-𝜅B activity	10.1155/2013/251752
121	2	2013	25	Escin	10	Cisplatin	0.3	None	0	DMSO	PANC‑1	DMEM	72	XTT	54.02			inhibition of NF-𝜅B activity	10.1155/2013/251752
122	2	2013	25	Escin	15	Cisplatin	0.3	None	0	DMSO	PANC‑1	DMEM	72	XTT	38.36			inhibition of NF-𝜅B activity	10.1155/2013/251752
123	2	2013	26	None	0	Cisplatin	1	None	0	DMSO	PANC‑1	DMEM	72	XTT	99.33			-	10.1155/2013/251752
124	2	2013	26	Escin	5	Cisplatin	1	None	0	DMSO	PANC‑1	DMEM	72	XTT	92.56			inhibition of NF-𝜅B activity	10.1155/2013/251752
125	2	2013	26	Escin	10	Cisplatin	1	None	0	DMSO	PANC‑1	DMEM	72	XTT	56.35			inhibition of NF-𝜅B activity	10.1155/2013/251752
126	2	2013	26	Escin	15	Cisplatin	1	None	0	DMSO	PANC‑1	DMEM	72	XTT	7.44			inhibition of NF-𝜅B activity	10.1155/2013/251752
127	2	2013	27	None	0	Cisplatin	3	None	0	DMSO	PANC‑1	DMEM	72	XTT	79.22			-	10.1155/2013/251752
128	2	2013	27	Escin	5	Cisplatin	3	None	0	DMSO	PANC‑1	DMEM	72	XTT	60.59			inhibition of NF-𝜅B activity	10.1155/2013/251752
129	2	2013	27	Escin	10	Cisplatin	3	None	0	DMSO	PANC‑1	DMEM	72	XTT	13.16			inhibition of NF-𝜅B activity	10.1155/2013/251752
130	2	2013	27	Escin	15	Cisplatin	3	None	0	DMSO	PANC‑1	DMEM	72	XTT	4.27			inhibition of NF-𝜅B activity	10.1155/2013/251752
131	3	2020	28	None	0	None	0	None	0	DMSO	BxPC-3	RPMI 1640	48	MTT	100	Annexin VFITC+ PI doublestaining	4.9	-	10.2147/OTT.S263322
132	3	2020	28	Saikosaponin D	1	None	0	None	0	DMSO	BxPC-3	RPMI 1640	48	MTT	97			activation of MKK4–JNK	10.2147/OTT.S263322
133	3	2020	28	Saikosaponin D	2	None	0	None	0	DMSO	BxPC-3	RPMI 1640	48	MTT	76	Annexin VFITC+ PI doublestaining	6.9	activation of MKK4–JNK	10.2147/OTT.S263322
134	3	2020	28	Saikosaponin D	4	None	0	None	0	DMSO	BxPC-3	RPMI 1640	48	MTT	69	Annexin VFITC+ PI doublestaining	38.7	activation of MKK4–JNK	10.2147/OTT.S263322
135	3	2020	28	Saikosaponin D	4.47	None	0	None	0	DMSO	BxPC-3	RPMI 1640	48	MTT	50			activation of MKK4–JNK	10.2147/OTT.S263322
136	3	2020	28	Saikosaponin D	6	None	0	None	0	DMSO	BxPC-3	RPMI 1640	48	MTT	47	Annexin VFITC+ PI doublestaining	45	activation of MKK4–JNK	10.2147/OTT.S263322
137	3	2020	28	Saikosaponin D	8	None	0	None	0	DMSO	BxPC-3	RPMI 1640	48	MTT	7.84			activation of MKK4–JNK	10.2147/OTT.S263322
138	3	2020	29	None	0	None	0	None	0	DMSO	BxPC-3	RPMI 1640	72	MTT	100			-	10.2147/OTT.S263322
139	3	2020	29	Saikosaponin D	1	None	0	None	0	DMSO	BxPC-3	RPMI 1640	72	MTT	85			activation of MKK4–JNK	10.2147/OTT.S263322
140	3	2020	29	Saikosaponin D	2	None	0	None	0	DMSO	BxPC-3	RPMI 1640	72	MTT	68			activation of MKK4–JNK	10.2147/OTT.S263322
141	3	2020	29	Saikosaponin D	4	None	0	None	0	DMSO	BxPC-3	RPMI 1640	72	MTT	51			activation of MKK4–JNK	10.2147/OTT.S263322
142	3	2020	30	Saikosaponin D	3.27	None	0	None	0	DMSO	BxPC-3	RPMI 1640	72	MTT	50			activation of MKK4–JNK	10.2147/OTT.S263322
143	3	2020	30	Saikosaponin D	6	None	0	None	0	DMSO	BxPC-3	RPMI 1640	72	MTT	38			activation of MKK4–JNK	10.2147/OTT.S263322
144	3	2020	30	Saikosaponin D	8	None	0	None	0	DMSO	BxPC-3	RPMI 1640	72	MTT	5.82			activation of MKK4–JNK	10.2147/OTT.S263322
145	3	2020	31	None	0	None	0	None	0	DMSO	PANC‑1	RPMI 1640	48	MTT	100	Annexin VFITC+ PI doublestaining	16.1	-	10.2147/OTT.S263322
146	3	2020	31	Saikosaponin D	1	None	0	None	0	DMSO	PANC‑1	RPMI 1640	48	MTT	92			activation of MKK4–JNK	10.2147/OTT.S263322
147	3	2020	31	Saikosaponin D	2	None	0	None	0	DMSO	PANC‑1	RPMI 1640	48	MTT	83	Annexin VFITC+ PI doublestaining	21.3	activation of MKK4–JNK	10.2147/OTT.S263322
148	3	2020	31	Saikosaponin D	4	None	0	None	0	DMSO	PANC‑1	RPMI 1640	48	MTT	62	Annexin VFITC+ PI doublestaining	21	activation of MKK4–JNK	10.2147/OTT.S263322
149	3	2020	31	Saikosaponin D	5.18	None	0	None	0	DMSO	PANC‑1	RPMI 1640	48	MTT	50			activation of MKK4–JNK	10.2147/OTT.S263322
150	3	2020	31	Saikosaponin D	6	None	0	None	0	DMSO	PANC‑1	RPMI 1640	48	MTT	35	Annexin VFITC+ PI doublestaining	63.6	activation of MKK4–JNK	10.2147/OTT.S263322
151	3	2020	31	Saikosaponin D	8	None	0	None	0	DMSO	PANC‑1	RPMI 1640	48	MTT	24			activation of MKK4–JNK	10.2147/OTT.S263322
152	3	2020	32	None	0	None	0	None	0	DMSO	PANC‑1	RPMI 1640	72	MTT	100			-	10.2147/OTT.S263322
153	3	2020	32	Saikosaponin D	1	None	0	None	0	DMSO	PANC‑1	RPMI 1640	72	MTT	86			activation of MKK4–JNK	10.2147/OTT.S263322
154	3	2020	32	Saikosaponin D	2	None	0	None	0	DMSO	PANC‑1	RPMI 1640	72	MTT	76			activation of MKK4–JNK	10.2147/OTT.S263322
155	3	2020	32	Saikosaponin D	4	None	0	None	0	DMSO	PANC‑1	RPMI 1640	72	MTT	59			activation of MKK4–JNK	10.2147/OTT.S263322
156	3	2020	32	Saikosaponin D	6	None	0	None	0	DMSO	PANC‑1	RPMI 1640	72	MTT	27			activation of MKK4–JNK	10.2147/OTT.S263322
157	3	2020	32	Saikosaponin D	8	None	0	None	0	DMSO	PANC‑1	RPMI 1640	72	MTT	15			activation of MKK4–JNK	10.2147/OTT.S263322
158	4	2021	32	Kaempferol	78.75	None	0	None	0	DMSO	PANC‑1	DMEM	48	CCK8	50			inhibition of Akt/ mTOR signaling	10.1186/s12885-021-08158-z
159	4	2021	32	Kaempferol	79.07	None	0	None	0	DMSO	Mia PaCa-2	DMEM	48	CCK8	50			inhibition of Akt/ mTOR signaling	10.1186/s12885-021-08158-z
160	4	2021	33	None	0	None	0	None	0	DMSO	PANC‑1	DMEM	48			Annexin VFITC+ PI doublestaining	5	-	10.1186/s12885-021-08158-z
161	4	2021	33	Kaempferol	25	None	0	None	0	DMSO	PANC‑1	DMEM	48			Annexin VFITC+ PI doublestaining	8.3	inhibition of Akt/ mTOR signaling	10.1186/s12885-021-08158-z
162	4	2021	33	Kaempferol	50	None	0	None	0	DMSO	PANC‑1	DMEM	48			Annexin VFITC+ PI doublestaining	13.4	inhibition of Akt/ mTOR signaling	10.1186/s12885-021-08158-z
163	4	2021	34	None	0	None	0	None	0	DMSO	Mia PaCa-2	DMEM	48			Annexin VFITC+ PI doublestaining	1.8	-	10.1186/s12885-021-08158-z
164	4	2021	34	Kaempferol	25	None	0	None	0	DMSO	Mia PaCa-2	DMEM	48			Annexin VFITC+ PI doublestaining	10.6	inhibition of Akt/ mTOR signaling	10.1186/s12885-021-08158-z
165	4	2021	34	Kaempferol	50	None	0	None	0	DMSO	Mia PaCa-2	DMEM	48			Annexin VFITC+ PI doublestaining	22.6	inhibition of Akt/ mTOR signaling	10.1186/s12885-021-08158-z
166	5	2012	35	None	0	None	0	None	0	DMSO	PANC‑1	RPMI 1640	72	CCK8	100			-	10.1371/journal.pone.0042146
167	5	2012	35	Emodin	10	None	0	None	0	DMSO	PANC‑1	RPMI 1640	72	CCK8	84.76			inhibition of NF-kB signaling	10.1371/journal.pone.0042146
168	5	2012	35	Emodin	20	None	0	None	0	DMSO	PANC‑1	RPMI 1640	72	CCK8	74.29			inhibition of NF-kB signaling	10.1371/journal.pone.0042146
169	5	2012	35	Emodin	40	None	0	None	0	DMSO	PANC‑1	RPMI 1640	72	CCK8	60			inhibition of NF-kB signaling	10.1371/journal.pone.0042146
170	5	2012	35	Emodin	80	None	0	None	0	DMSO	PANC‑1	RPMI 1640	72	CCK8	48.57			inhibition of NF-kB signaling	10.1371/journal.pone.0042146
171	5	2012	36	Emodin	40	None	0	None	0	DMSO	PANC‑1	RPMI 1640	0	CCK8	100			inhibition of NF-kB signaling	10.1371/journal.pone.0042146
172	5	2012	37	Emodin	40	None	0	None	0	DMSO	PANC‑1	RPMI 1640	12	CCK8	92.23			inhibition of NF-kB signaling	10.1371/journal.pone.0042146
173	5	2012	38	Emodin	40	None	0	None	0	DMSO	PANC‑1	RPMI 1640	24	CCK8	71.84			inhibition of NF-kB signaling	10.1371/journal.pone.0042146
174	5	2012	39	Emodin	40	None	0	None	0	DMSO	PANC‑1	RPMI 1640	48	CCK8	64.08			inhibition of NF-kB signaling	10.1371/journal.pone.0042146
175	5	2012	40	Emodin	40	None	0	None	0	DMSO	PANC‑1	RPMI 1640	72	CCK8	60.19			inhibition of NF-kB signaling	10.1371/journal.pone.0042146
176	5	2012	41	None	0	None	0	None	0	DMSO	PANC‑1	RPMI 1640	72	CCK8	100	Annexin VFITC+ PI doublestaining	8	-	10.1371/journal.pone.0042146
177	5	2012	41	Emodin	40	None	0	None	0	DMSO	PANC‑1	RPMI 1640	72	CCK8	57.86	Annexin VFITC+ PI doublestaining	26	inhibition of NF-kB signaling	10.1371/journal.pone.0042146
178	5	2012	42	None	0	Gemcitabine	20	None	0	DMSO	PANC‑1	RPMI 1640	72	CCK8	76.56	Annexin VFITC+ PI doublestaining	23	-	10.1371/journal.pone.0042146
179	5	2012	42	Emodin	40	Gemcitabine	20	None	0	DMSO	PANC‑1	RPMI 1640	72	CCK8	45.83	Annexin VFITC+ PI doublestaining	39	inhibition of NF-kB signaling	10.1371/journal.pone.0042146
180	5	2012	43	None	0	None	0	None	0	DMSO	SW1990	RPMI 1640	72	CCK8	100			-	10.1371/journal.pone.0042146
181	5	2012	43	Emodin	10	None	0	None	0	DMSO	SW1990	RPMI 1640	72	CCK8	81.9			inhibition of NF-kB signaling	10.1371/journal.pone.0042146
182	5	2012	43	Emodin	20	None	0	None	0	DMSO	SW1990	RPMI 1640	72	CCK8	69.52			inhibition of NF-kB signaling	10.1371/journal.pone.0042146
183	5	2012	43	Emodin	40	None	0	None	0	DMSO	SW1990	RPMI 1640	72	CCK8	56.19			inhibition of NF-kB signaling	10.1371/journal.pone.0042146
184	5	2012	43	Emodin	80	None	0	None	0	DMSO	SW1990	RPMI 1640	72	CCK8	42.86			inhibition of NF-kB signaling	10.1371/journal.pone.0042146
185	5	2012	44	Emodin	40	None	0	None	0	DMSO	SW1990	RPMI 1640	0	CCK8	100			inhibition of NF-kB signaling	10.1371/journal.pone.0042146
186	5	2012	44	Emodin	40	None	0	None	0	DMSO	SW1990	RPMI 1640	12	CCK8	91.26			inhibition of NF-kB signaling	10.1371/journal.pone.0042146
187	5	2012	44	Emodin	40	None	0	None	0	DMSO	SW1990	RPMI 1640	24	CCK8	75.73			inhibition of NF-kB signaling	10.1371/journal.pone.0042146
188	5	2012	44	Emodin	40	None	0	None	0	DMSO	SW1990	RPMI 1640	48	CCK8	65.05			inhibition of NF-kB signaling	10.1371/journal.pone.0042146
189	5	2012	44	Emodin	40	None	0	None	0	DMSO	SW1990	RPMI 1640	72	CCK8	56.31			inhibition of NF-kB signaling	10.1371/journal.pone.0042146
190	5	2012	46	None	0	Gemcitabine	20	None	0	DMSO	SW1990	RPMI 1640	72	CCK8	72.4	Annexin VFITC+ PI doublestaining	25	-	10.1371/journal.pone.0042146
191	5	2012	45	None	0	None	0	None	0	DMSO	SW1990	RPMI 1640	72	CCK8	100	Annexin VFITC+ PI doublestaining	3	-	10.1371/journal.pone.0042146
192	5	2012	45	Emodin	40	None	0	None	0	DMSO	SW1990	RPMI 1640	72	CCK8	52.79	Annexin VFITC+ PI doublestaining	16	inhibition of NF-kB signaling	10.1371/journal.pone.0042146
193	5	2012	46	Emodin	40	Gemcitabine	20	None	0	DMSO	SW1990	RPMI 1640	72	CCK8	28.13	Annexin VFITC+ PI doublestaining	41.3	inhibition of NF-kB signaling	10.1371/journal.pone.0042146
194	6	2017	47	Gedunin	5	None	0	None	0	DMSO	HPAC	RPMI 1640	24	MTS	96.43			inhibition of sonic hedgehog signaling pathways	10.18632/oncotarget.8055
195	6	2017	47	Gedunin	10	None	0	None	0	DMSO	HPAC	RPMI 1640	24	MTS	88.1			inhibition of sonic hedgehog signaling pathways	10.18632/oncotarget.8055
196	6	2017	47	Gedunin	15	None	0	None	0	DMSO	HPAC	RPMI 1640	24	MTS	66.67			inhibition of sonic hedgehog signaling pathways	10.18632/oncotarget.8055
197	6	2017	47	Gedunin	20	None	0	None	0	DMSO	HPAC	RPMI 1640	24	MTS	58.73			inhibition of sonic hedgehog signaling pathways	10.18632/oncotarget.8055
198	6	2017	48	None	0	None	0	None	0	DMSO	HPAC	RPMI 1640	24	MTS	100	Annexin VFITC+ PI doublestaining	15.8	-	10.18632/oncotarget.8055
199	6	2017	48	Gedunin	25	None	0	None	0	DMSO	HPAC	RPMI 1640	24	MTS	50	Annexin VFITC+ PI doublestaining	46.76	inhibition of sonic hedgehog signaling pathways	10.18632/oncotarget.8055
200	6	2017	48	Gedunin	50	None	0	None	0	DMSO	HPAC	RPMI 1640	24	MTS	25.79			inhibition of sonic hedgehog signaling pathways	10.18632/oncotarget.8055
201	6	2017	49	Gedunin	5	None	0	None	0	DMSO	PANC‑1	RPMI 1640	24	MTS	100			inhibition of sonic hedgehog signaling pathways	10.18632/oncotarget.8055
202	6	2017	49	Gedunin	10	None	0	None	0	DMSO	PANC‑1	RPMI 1640	24	MTS	90.21			inhibition of sonic hedgehog signaling pathways	10.18632/oncotarget.8055
203	6	2017	49	Gedunin	15	None	0	None	0	DMSO	PANC‑1	RPMI 1640	24	MTS	70.62			inhibition of sonic hedgehog signaling pathways	10.18632/oncotarget.8055
204	6	2017	49	Gedunin	20	None	0	None	0	DMSO	PANC‑1	RPMI 1640	24	MTS	61.86			inhibition of sonic hedgehog signaling pathways	10.18632/oncotarget.8055
205	6	2017	50	None	0	None	0	None	0	DMSO	PANC‑1	RPMI 1640	24	MTS	100	Annexin VFITC+ PI doublestaining	16.2	-	10.18632/oncotarget.8055
206	6	2017	50	Gedunin	25	None	0	None	0	DMSO	PANC‑1	RPMI 1640	24	MTS	50	Annexin VFITC+ PI doublestaining	45.04	inhibition of sonic hedgehog signaling pathways	10.18632/oncotarget.8055
207	6	2017	50	Gedunin	50	None	0	None	0	DMSO	PANC‑1	RPMI 1640	24	MTS	8.76			inhibition of sonic hedgehog signaling pathways	10.18632/oncotarget.8055
208	6	2017	51	Gedunin	5	None	0	None	0	DMSO	Mia PaCa-2	DMEM	24	MTS	94.94			inhibition of sonic hedgehog signaling pathways	10.18632/oncotarget.8055
209	6	2017	51	Gedunin	10	None	0	None	0	DMSO	Mia PaCa-2	DMEM	24	MTS	91.83			inhibition of sonic hedgehog signaling pathways	10.18632/oncotarget.8055
210	6	2017	51	Gedunin	15	None	0	None	0	DMSO	Mia PaCa-2	DMEM	24	MTS	78.21			inhibition of sonic hedgehog signaling pathways	10.18632/oncotarget.8055
211	6	2017	51	Gedunin	20	None	0	None	0	DMSO	Mia PaCa-2	DMEM	24	MTS	66.15			inhibition of sonic hedgehog signaling pathways	10.18632/oncotarget.8055
212	6	2017	52	None	0	None	0	None	0	DMSO	Mia PaCa-2	DMEM	24	MTS	100	Annexin VFITC+ PI doublestaining	8.8	-	10.18632/oncotarget.8055
213	6	2017	52	Gedunin	25	None	0	None	0	DMSO	Mia PaCa-2	DMEM	24	MTS	59.14	Annexin VFITC+ PI doublestaining	38.17	inhibition of sonic hedgehog signaling pathways	10.18632/oncotarget.8055
214	6	2017	52	Gedunin	50	None	0	None	0	DMSO	Mia PaCa-2	DMEM	24	MTS	19.07			inhibition of sonic hedgehog signaling pathways	10.18632/oncotarget.8055
215	7	2017	53	None	0	None	0	None	0	DMSO	BxPC-3	RPMI 1640	48	MTT	100			-	10.3892/mmr.2017.6144
216	7	2017	53	Moscatilin	25	None	0	None	0	DMSO	BxPC-3	RPMI 1640	48	MTT	25.45			activation of the caspase-dependent mitochondrial apoptotic pathway /// activation of JNKSAPK signaling pathway	10.3892/mmr.2017.6144
217	7	2017	54	None	0	None	0	None	0	DMSO	PANC‑1	DMEM	48	MTT	100			-	10.3892/mmr.2017.6144
218	7	2017	54	Moscatilin	25	None	0	None	0	DMSO	PANC‑1	DMEM	48	MTT	14.54			activation of the caspase-dependent mitochondrial apoptotic pathway /// activation of JNKSAPK signaling pathway	10.3892/mmr.2017.6144
219	8	2021	55	Indole3carbinol	0.25	None	0	None	0	DMSO	Mia PaCa-2	DMEM	24	MTT	120			activation of Nrf2	10.1080/01635581.2021.1933097
220	8	2021	55	Indole3carbinol	0.5	None	0	None	0	DMSO	Mia PaCa-2	DMEM	24	MTT	105.3			activation of Nrf2	10.1080/01635581.2021.1933097
221	8	2021	55	Indole3carbinol	1	None	0	None	0	DMSO	Mia PaCa-2	DMEM	24	MTT	99.8			activation of Nrf2	10.1080/01635581.2021.1933097
222	8	2021	55	Indole3carbinol	1.5	None	0	None	0	DMSO	Mia PaCa-2	DMEM	24	MTT	95.7			activation of Nrf2	10.1080/01635581.2021.1933097
223	8	2021	55	Indole3carbinol	2.5	None	0	None	0	DMSO	Mia PaCa-2	DMEM	24	MTT	92.3			activation of Nrf2	10.1080/01635581.2021.1933097
224	8	2021	55	Indole3carbinol	5	None	0	None	0	DMSO	Mia PaCa-2	DMEM	24	MTT	87.2			activation of Nrf2	10.1080/01635581.2021.1933097
225	8	2021	55	Indole3carbinol	15	None	0	None	0	DMSO	Mia PaCa-2	DMEM	24	MTT	77.5			activation of Nrf2	10.1080/01635581.2021.1933097
226	8	2021	55	Indole3carbinol	50	None	0	None	0	DMSO	Mia PaCa-2	DMEM	24	MTT	62.6			activation of Nrf2	10.1080/01635581.2021.1933097
227	8	2021	55	Indole3carbinol	100	None	0	None	0	DMSO	Mia PaCa-2	DMEM	24	MTT	49.1			activation of Nrf2	10.1080/01635581.2021.1933097
228	8	2021	56	Resveratrol	0.25	None	0	None	0	DMSO	Mia PaCa-2	DMEM	24	MTT	117			activation of Nrf2	10.1080/01635581.2021.1933097
229	8	2021	56	Resveratrol	0.5	None	0	None	0	DMSO	Mia PaCa-2	DMEM	24	MTT	103.9			activation of Nrf2	10.1080/01635581.2021.1933097
230	8	2021	56	Resveratrol	1	None	0	None	0	DMSO	Mia PaCa-2	DMEM	24	MTT	94.2			activation of Nrf2	10.1080/01635581.2021.1933097
231	8	2021	56	Resveratrol	1.5	None	0	None	0	DMSO	Mia PaCa-2	DMEM	24	MTT	88.7			activation of Nrf2	10.1080/01635581.2021.1933097
232	8	2021	56	Resveratrol	2.5	None	0	None	0	DMSO	Mia PaCa-2	DMEM	24	MTT	86.7			activation of Nrf2	10.1080/01635581.2021.1933097
233	8	2021	56	Resveratrol	5	None	0	None	0	DMSO	Mia PaCa-2	DMEM	24	MTT	84			activation of Nrf2	10.1080/01635581.2021.1933097
234	8	2021	56	Resveratrol	15	None	0	None	0	DMSO	Mia PaCa-2	DMEM	24	MTT	74			activation of Nrf2	10.1080/01635581.2021.1933097
235	8	2021	56	Resveratrol	50	None	0	None	0	DMSO	Mia PaCa-2	DMEM	24	MTT	53.2			activation of Nrf2	10.1080/01635581.2021.1933097
236	8	2021	56	Resveratrol	100	None	0	None	0	DMSO	Mia PaCa-2	DMEM	24	MTT	41.8			activation of Nrf2	10.1080/01635581.2021.1933097
237	8	2021	57	Xanthohumol	0.25	None	0	None	0	DMSO	Mia PaCa-2	DMEM	24	MTT	103.1			activation of Nrf2	10.1080/01635581.2021.1933097
238	8	2021	57	Xanthohumol	0.5	None	0	None	0	DMSO	Mia PaCa-2	DMEM	24	MTT	96.9			activation of Nrf2	10.1080/01635581.2021.1933097
239	8	2021	57	Xanthohumol	1	None	0	None	0	DMSO	Mia PaCa-2	DMEM	24	MTT	92.8			activation of Nrf2	10.1080/01635581.2021.1933097
240	8	2021	57	Xanthohumol	1.5	None	0	None	0	DMSO	Mia PaCa-2	DMEM	24	MTT	84.9			activation of Nrf2	10.1080/01635581.2021.1933097
241	8	2021	57	Xanthohumol	2.5	None	0	None	0	DMSO	Mia PaCa-2	DMEM	24	MTT	80.1			activation of Nrf2	10.1080/01635581.2021.1933097
242	8	2021	57	Xanthohumol	5	None	0	None	0	DMSO	Mia PaCa-2	DMEM	24	MTT	77.4			activation of Nrf2	10.1080/01635581.2021.1933097
243	8	2021	57	Xanthohumol	15	None	0	None	0	DMSO	Mia PaCa-2	DMEM	24	MTT	66			activation of Nrf2	10.1080/01635581.2021.1933097
244	8	2021	57	Xanthohumol	50	None	0	None	0	DMSO	Mia PaCa-2	DMEM	24	MTT	6.88			activation of Nrf2	10.1080/01635581.2021.1933097
245	8	2021	57	Xanthohumol	100	None	0	None	0	DMSO	Mia PaCa-2	DMEM	24	MTT	0			activation of Nrf2	10.1080/01635581.2021.1933097
246	8	2021	58	Phenethyl Isothiocyanate	0.25	None	0	None	0	DMSO	Mia PaCa-2	DMEM	24	MTT	109			activation of Nrf2	10.1080/01635581.2021.1933097
247	8	2021	58	Phenethyl Isothiocyanate	0.5	None	0	None	0	DMSO	Mia PaCa-2	DMEM	24	MTT	101.8			activation of Nrf2	10.1080/01635581.2021.1933097
248	8	2021	58	Phenethyl Isothiocyanate	1	None	0	None	0	DMSO	Mia PaCa-2	DMEM	24	MTT	96.3			activation of Nrf2	10.1080/01635581.2021.1933097
249	8	2021	58	Phenethyl Isothiocyanate	1.5	None	0	None	0	DMSO	Mia PaCa-2	DMEM	24	MTT	85.3			activation of Nrf2	10.1080/01635581.2021.1933097
250	8	2021	58	Phenethyl Isothiocyanate	2.5	None	0	None	0	DMSO	Mia PaCa-2	DMEM	24	MTT	83.2			activation of Nrf2	10.1080/01635581.2021.1933097
251	8	2021	58	Phenethyl Isothiocyanate	5	None	0	None	0	DMSO	Mia PaCa-2	DMEM	24	MTT	81.9			activation of Nrf2	10.1080/01635581.2021.1933097
252	8	2021	58	Phenethyl Isothiocyanate	15	None	0	None	0	DMSO	Mia PaCa-2	DMEM	24	MTT	72.3			activation of Nrf2	10.1080/01635581.2021.1933097
253	8	2021	58	Phenethyl Isothiocyanate	50	None	0	None	0	DMSO	Mia PaCa-2	DMEM	24	MTT	7.93			activation of Nrf2	10.1080/01635581.2021.1933097
254	8	2021	58	Phenethyl Isothiocyanate	100	None	0	None	0	DMSO	Mia PaCa-2	DMEM	24	MTT	0			activation of Nrf2	10.1080/01635581.2021.1933097
255	8	2021	59	Indole3carbinol	0.25	None	0	Resveratrol	0.25	DMSO	Mia PaCa-2	DMEM	24	MTT	113			activation of Nrf2	10.1080/01635581.2021.1933097
256	8	2021	59	Indole3carbinol	0.5	None	0	Resveratrol	0.5	DMSO	Mia PaCa-2	DMEM	24	MTT	104.6			activation of Nrf2	10.1080/01635581.2021.1933097
257	8	2021	59	Indole3carbinol	1	None	0	Resveratrol	1	DMSO	Mia PaCa-2	DMEM	24	MTT	92.6			activation of Nrf2	10.1080/01635581.2021.1933097
258	8	2021	59	Indole3carbinol	1.5	None	0	Resveratrol	1.5	DMSO	Mia PaCa-2	DMEM	24	MTT	90.7			activation of Nrf2	10.1080/01635581.2021.1933097
259	8	2021	59	Indole3carbinol	2.5	None	0	Resveratrol	2.5	DMSO	Mia PaCa-2	DMEM	24	MTT	86.8			activation of Nrf2	10.1080/01635581.2021.1933097
260	8	2021	59	Indole3carbinol	5	None	0	Resveratrol	5	DMSO	Mia PaCa-2	DMEM	24	MTT	82.4			activation of Nrf2	10.1080/01635581.2021.1933097
261	8	2021	59	Indole3carbinol	15	None	0	Resveratrol	15	DMSO	Mia PaCa-2	DMEM	24	MTT	76.5			activation of Nrf2	10.1080/01635581.2021.1933097
262	8	2021	59	Indole3carbinol	50	None	0	Resveratrol	50	DMSO	Mia PaCa-2	DMEM	24	MTT	63.1			activation of Nrf2	10.1080/01635581.2021.1933097
263	8	2021	59	Indole3carbinol	100	None	0	Resveratrol	100	DMSO	Mia PaCa-2	DMEM	24	MTT	36.2			activation of Nrf2	10.1080/01635581.2021.1933097
264	8	2021	60	Indole3carbinol	0.25	None	0	Xanthohumol	0.25	DMSO	Mia PaCa-2	DMEM	24	MTT	108.4			activation of Nrf2	10.1080/01635581.2021.1933097
265	8	2021	60	Indole3carbinol	0.5	None	0	Xanthohumol	0.5	DMSO	Mia PaCa-2	DMEM	24	MTT	98.8			activation of Nrf2	10.1080/01635581.2021.1933097
266	8	2021	60	Indole3carbinol	1	None	0	Xanthohumol	1	DMSO	Mia PaCa-2	DMEM	24	MTT	95.8			activation of Nrf2	10.1080/01635581.2021.1933097
267	8	2021	60	Indole3carbinol	1.5	None	0	Xanthohumol	1.5	DMSO	Mia PaCa-2	DMEM	24	MTT	91			activation of Nrf2	10.1080/01635581.2021.1933097
268	8	2021	60	Indole3carbinol	2.5	None	0	Xanthohumol	2.5	DMSO	Mia PaCa-2	DMEM	24	MTT	88.6			activation of Nrf2	10.1080/01635581.2021.1933097
269	8	2021	60	Indole3carbinol	5	None	0	Xanthohumol	5	DMSO	Mia PaCa-2	DMEM	24	MTT	83			activation of Nrf2	10.1080/01635581.2021.1933097
270	8	2021	60	Indole3carbinol	15	None	0	Xanthohumol	15	DMSO	Mia PaCa-2	DMEM	24	MTT	73			activation of Nrf2	10.1080/01635581.2021.1933097
271	8	2021	60	Indole3carbinol	50	None	0	Xanthohumol	50	DMSO	Mia PaCa-2	DMEM	24	MTT	2.74			activation of Nrf2	10.1080/01635581.2021.1933097
272	8	2021	60	Indole3carbinol	100	None	0	Xanthohumol	100	DMSO	Mia PaCa-2	DMEM	24	MTT	0			activation of Nrf2	10.1080/01635581.2021.1933097
273	8	2021	61	Indole3carbinol	0.25	None	0	Phenethyl isothiocyanate	0.25	DMSO	Mia PaCa-2	DMEM	24	MTT	115.6			activation of Nrf2	10.1080/01635581.2021.1933097
274	8	2021	61	Indole3carbinol	0.5	None	0	Phenethyl isothiocyanate	0.5	DMSO	Mia PaCa-2	DMEM	24	MTT	105.1			activation of Nrf2	10.1080/01635581.2021.1933097
275	8	2021	61	Indole3carbinol	1	None	0	Phenethyl isothiocyanate	1	DMSO	Mia PaCa-2	DMEM	24	MTT	94			activation of Nrf2	10.1080/01635581.2021.1933097
276	8	2021	61	Indole3carbinol	1.5	None	0	Phenethyl isothiocyanate	1.5	DMSO	Mia PaCa-2	DMEM	24	MTT	90.4			activation of Nrf2	10.1080/01635581.2021.1933097
277	8	2021	61	Indole3carbinol	2.5	None	0	Phenethyl isothiocyanate	2.5	DMSO	Mia PaCa-2	DMEM	24	MTT	88			activation of Nrf2	10.1080/01635581.2021.1933097
278	8	2021	61	Indole3carbinol	5	None	0	Phenethyl isothiocyanate	5	DMSO	Mia PaCa-2	DMEM	24	MTT	83.8			activation of Nrf2	10.1080/01635581.2021.1933097
279	8	2021	61	Indole3carbinol	15	None	0	Phenethyl isothiocyanate	15	DMSO	Mia PaCa-2	DMEM	24	MTT	76.5			activation of Nrf2	10.1080/01635581.2021.1933097
280	8	2021	61	Indole3carbinol	50	None	0	Phenethyl isothiocyanate	50	DMSO	Mia PaCa-2	DMEM	24	MTT	26.3			activation of Nrf2	10.1080/01635581.2021.1933097
281	8	2021	61	Indole3carbinol	100	None	0	Phenethyl isothiocyanate	100	DMSO	Mia PaCa-2	DMEM	24	MTT	0			activation of Nrf2	10.1080/01635581.2021.1933097
282	8	2021	62	Xanthohumol	0.25	None	0	Resveratrol	0.25	DMSO	Mia PaCa-2	DMEM	24	MTT	101			activation of Nrf2	10.1080/01635581.2021.1933097
283	8	2021	62	Xanthohumol	0.5	None	0	Resveratrol	0.5	DMSO	Mia PaCa-2	DMEM	24	MTT	93.9			activation of Nrf2	10.1080/01635581.2021.1933097
284	8	2021	62	Xanthohumol	1	None	0	Resveratrol	1	DMSO	Mia PaCa-2	DMEM	24	MTT	88			activation of Nrf2	10.1080/01635581.2021.1933097
285	8	2021	62	Xanthohumol	1.5	None	0	Resveratrol	1.5	DMSO	Mia PaCa-2	DMEM	24	MTT	82.4			activation of Nrf2	10.1080/01635581.2021.1933097
286	8	2021	62	Xanthohumol	2.5	None	0	Resveratrol	2.5	DMSO	Mia PaCa-2	DMEM	24	MTT	80.8			activation of Nrf2	10.1080/01635581.2021.1933097
287	8	2021	62	Xanthohumol	5	None	0	Resveratrol	5	DMSO	Mia PaCa-2	DMEM	24	MTT	75.2			activation of Nrf2	10.1080/01635581.2021.1933097
288	8	2021	62	Xanthohumol	15	None	0	Resveratrol	15	DMSO	Mia PaCa-2	DMEM	24	MTT	66.4			activation of Nrf2	10.1080/01635581.2021.1933097
289	8	2021	62	Xanthohumol	50	None	0	Resveratrol	50	DMSO	Mia PaCa-2	DMEM	24	MTT	12.8			activation of Nrf2	10.1080/01635581.2021.1933097
290	8	2021	62	Xanthohumol	100	None	0	Resveratrol	100	DMSO	Mia PaCa-2	DMEM	24	MTT	3.74			activation of Nrf2	10.1080/01635581.2021.1933097
291	8	2021	63	Xanthohumol	0.25	None	0	Phenethyl isothiocyanate	0.25	DMSO	Mia PaCa-2	DMEM	24	MTT	97.5			activation of Nrf2	10.1080/01635581.2021.1933097
292	8	2021	63	Xanthohumol	0.5	None	0	Phenethyl isothiocyanate	0.5	DMSO	Mia PaCa-2	DMEM	24	MTT	92.5			activation of Nrf2	10.1080/01635581.2021.1933097
293	8	2021	63	Xanthohumol	1	None	0	Phenethyl isothiocyanate	1	DMSO	Mia PaCa-2	DMEM	24	MTT	90.6			activation of Nrf2	10.1080/01635581.2021.1933097
294	8	2021	63	Xanthohumol	1.5	None	0	Phenethyl isothiocyanate	1.5	DMSO	Mia PaCa-2	DMEM	24	MTT	87.9			activation of Nrf2	10.1080/01635581.2021.1933097
295	8	2021	63	Xanthohumol	2.5	None	0	Phenethyl isothiocyanate	2.5	DMSO	Mia PaCa-2	DMEM	24	MTT	83.7			activation of Nrf2	10.1080/01635581.2021.1933097
296	8	2021	63	Xanthohumol	5	None	0	Phenethyl isothiocyanate	5	DMSO	Mia PaCa-2	DMEM	24	MTT	80.7			activation of Nrf2	10.1080/01635581.2021.1933097
297	8	2021	63	Xanthohumol	15	None	0	Phenethyl isothiocyanate	15	DMSO	Mia PaCa-2	DMEM	24	MTT	73.3			activation of Nrf2	10.1080/01635581.2021.1933097
298	8	2021	63	Xanthohumol	50	None	0	Phenethyl isothiocyanate	50	DMSO	Mia PaCa-2	DMEM	24	MTT	5.9			activation of Nrf2	10.1080/01635581.2021.1933097
299	8	2021	63	Xanthohumol	100	None	0	Phenethyl isothiocyanate	100	DMSO	Mia PaCa-2	DMEM	24	MTT	0			activation of Nrf2	10.1080/01635581.2021.1933097
300	8	2021	64	Phenethyl Isothiocyanate	0.25	None	0	Resveratrol	0.25	DMSO	Mia PaCa-2	DMEM	24	MTT	108.4			activation of Nrf2	10.1080/01635581.2021.1933097
301	8	2021	64	Phenethyl Isothiocyanate	0.5	None	0	Resveratrol	0.5	DMSO	Mia PaCa-2	DMEM	24	MTT	102			activation of Nrf2	10.1080/01635581.2021.1933097
302	8	2021	64	Phenethyl Isothiocyanate	1	None	0	Resveratrol	1	DMSO	Mia PaCa-2	DMEM	24	MTT	93.5			activation of Nrf2	10.1080/01635581.2021.1933097
303	8	2021	64	Phenethyl Isothiocyanate	1.5	None	0	Resveratrol	1.5	DMSO	Mia PaCa-2	DMEM	24	MTT	91			activation of Nrf2	10.1080/01635581.2021.1933097
304	8	2021	64	Phenethyl Isothiocyanate	2.5	None	0	Resveratrol	2.5	DMSO	Mia PaCa-2	DMEM	24	MTT	86.6			activation of Nrf2	10.1080/01635581.2021.1933097
305	8	2021	64	Phenethyl Isothiocyanate	5	None	0	Resveratrol	5	DMSO	Mia PaCa-2	DMEM	24	MTT	81.5			activation of Nrf2	10.1080/01635581.2021.1933097
306	8	2021	64	Phenethyl Isothiocyanate	15	None	0	Resveratrol	15	DMSO	Mia PaCa-2	DMEM	24	MTT	70.4			activation of Nrf2	10.1080/01635581.2021.1933097
307	8	2021	64	Phenethyl Isothiocyanate	50	None	0	Resveratrol	50	DMSO	Mia PaCa-2	DMEM	24	MTT	34.6			activation of Nrf2	10.1080/01635581.2021.1933097
308	8	2021	64	Phenethyl Isothiocyanate	100	None	0	Resveratrol	100	DMSO	Mia PaCa-2	DMEM	24	MTT	12.9			activation of Nrf2	10.1080/01635581.2021.1933097
309	9	2021	65	limonin	22.2	None	0	None	0	DMSO	Panc-28	DMEM	72	MTT	50			-	10.1039/d0fo02740e
310	9	2021	65	limonin	36.3	None	0	None	0	DMSO	Panc-28	DMEM	48	MTT	50			-	10.1039/d0fo02740e
311	9	2021	65	limonin	98.6	None	0	None	0	DMSO	Panc-28	DMEM	24	MTT	50			-	10.1039/d0fo02740e
312	9	2021	66	nomilin	21.1	None	0	None	0	DMSO	Panc-28	DMEM	72	MTT	50			-	10.1039/d0fo02740e
313	9	2021	66	nomilin	24.8	None	0	None	0	DMSO	Panc-28	DMEM	48	MTT	50			-	10.1039/d0fo02740e
314	9	2021	66	nomilin	52.3	None	0	None	0	DMSO	Panc-28	DMEM	24	MTT	50			-	10.1039/d0fo02740e
315	9	2021	67	Limonexic acid	15.4	None	0	None	0	DMSO	Panc-28	DMEM	72	MTT	50			-	10.1039/d0fo02740e
316	9	2021	67	Limonexic acid	28.7	None	0	None	0	DMSO	Panc-28	DMEM	48	MTT	50			-	10.1039/d0fo02740e
317	9	2021	67	Limonexic acid	41.5	None	0	None	0	DMSO	Panc-28	DMEM	24	MTT	50			-	10.1039/d0fo02740e
318	9	2021	68	None	0	None	0	None	0	DMSO	NG	NG				Annexin VFITC+ PI doublestaining	2.26	-	10.1039/d0fo02740e
319	9	2021	68	limonin	60	None	0	None	0	DMSO	Panc-28	DMEM	12			Annexin VFITC+ PI doublestaining	4.36	-	10.1039/d0fo02740e
320	9	2021	68	limonin	60	None	0	None	0	DMSO	Panc-28	DMEM	24			Annexin VFITC+ PI doublestaining	14	-	10.1039/d0fo02740e
321	9	2021	68	limonin	60	None	0	None	0	DMSO	Panc-28	DMEM	48			Annexin VFITC+ PI doublestaining	21.4	-	10.1039/d0fo02740e
322	9	2021	69	nomilin	60	None	0	None	0	DMSO	Panc-28	DMEM	12			Annexin VFITC+ PI doublestaining	5.1	-	10.1039/d0fo02740e
323	9	2021	69	nomilin	60	None	0	None	0	DMSO	Panc-28	DMEM	24			Annexin VFITC+ PI doublestaining	18.5	-	10.1039/d0fo02740e
324	9	2021	69	nomilin	60	None	0	None	0	DMSO	Panc-28	DMEM	48			Annexin VFITC+ PI doublestaining	24.9	-	10.1039/d0fo02740e
325	9	2021	70	Limonexic acid	60	None	0	None	0	DMSO	Panc-28	DMEM	12			Annexin VFITC+ PI doublestaining	5.3	-	10.1039/d0fo02740e
326	9	2021	70	Limonexic acid	60	None	0	None	0	DMSO	Panc-28	DMEM	24			Annexin VFITC+ PI doublestaining	15	-	10.1039/d0fo02740e
327	9	2021	70	Limonexic acid	60	None	0	None	0	DMSO	Panc-28	DMEM	48			Annexin VFITC+ PI doublestaining	28.4	-	10.1039/d0fo02740e
328	10	2020	71	None	0	None	0	None	0	DMSO	PANC‑1	DMEM	48	MTT	100			-	10.3892/or.2020.7713
329	10	2020	71	curcumin	2	None	0	None	0	DMSO	PANC‑1	DMEM	48	MTT	81			activation of PARP/caspase-3 signaling pathway	10.3892/or.2020.7713
330	10	2020	71	curcumin	5	None	0	None	0	DMSO	PANC‑1	DMEM	48	MTT	68.8			activation of PARP/caspase-3 signaling pathway	10.3892/or.2020.7713
331	10	2020	71	curcumin	10	None	0	None	0	DMSO	PANC‑1	DMEM	48	MTT	53.4			activation of PARP/caspase-3 signaling pathway	10.3892/or.2020.7713
332	10	2020	71	curcumin	20	None	0	None	0	DMSO	PANC‑1	DMEM	48	MTT	29.1			activation of PARP/caspase-3 signaling pathway	10.3892/or.2020.7713
333	10	2020	71	curcumin	50	None	0	None	0	DMSO	PANC‑1	DMEM	48	MTT	15			activation of PARP/caspase-3 signaling pathway	10.3892/or.2020.7713
334	10	2020	72	None	0	None	0	None	0	DMSO	Mia PaCa-2	DMEM	48	MTT	100			-	10.3892/or.2020.7713
335	10	2020	72	curcumin	2	None	0	None	0	DMSO	Mia PaCa-2	DMEM	48	MTT	82			activation of PARP/caspase-3 signaling pathway	10.3892/or.2020.7713
336	10	2020	72	curcumin	5	None	0	None	0	DMSO	Mia PaCa-2	DMEM	48	MTT	74.2			activation of PARP/caspase-3 signaling pathway	10.3892/or.2020.7713
337	10	2020	72	curcumin	10	None	0	None	0	DMSO	Mia PaCa-2	DMEM	48	MTT	59.9			activation of PARP/caspase-3 signaling pathway	10.3892/or.2020.7713
338	10	2020	72	curcumin	20	None	0	None	0	DMSO	Mia PaCa-2	DMEM	48	MTT	39.8			activation of PARP/caspase-3 signaling pathway	10.3892/or.2020.7713
339	10	2020	72	curcumin	50	None	0	None	0	DMSO	Mia PaCa-2	DMEM	48	MTT	22.9			activation of PARP/caspase-3 signaling pathway	10.3892/or.2020.7713
340	10	2020	73	None	0	None	0	None	0	DMSO	HPAF‑II	DMEM	48	MTT	100			-	10.3892/or.2020.7713
341	10	2020	73	curcumin	2	None	0	None	0	DMSO	HPAF‑II	DMEM	48	MTT	89.6			activation of PARP/caspase-3 signaling pathway	10.3892/or.2020.7713
342	10	2020	73	curcumin	5	None	0	None	0	DMSO	HPAF‑II	DMEM	48	MTT	83.2			activation of PARP/caspase-3 signaling pathway	10.3892/or.2020.7713
343	10	2020	73	curcumin	10	None	0	None	0	DMSO	HPAF‑II	DMEM	48	MTT	74.2			activation of PARP/caspase-3 signaling pathway	10.3892/or.2020.7713
344	10	2020	73	curcumin	20	None	0	None	0	DMSO	HPAF‑II	DMEM	48	MTT	65.4			activation of PARP/caspase-3 signaling pathway	10.3892/or.2020.7713
345	10	2020	73	curcumin	50	None	0	None	0	DMSO	HPAF‑II	DMEM	48	MTT	48			activation of PARP/caspase-3 signaling pathway	10.3892/or.2020.7713
346	10	2020	74	None	0	None	0	None	0	DMSO	PANC‑1	DMEM	48	MTT	100	DAPI staining assay	0.291	-	10.3892/or.2020.7713
347	10	2020	74	curcumin	5	None	0	None	0	DMSO	PANC‑1	DMEM	48	MTT	83.092	DAPI staining assay	5.0682	activation of PARP/caspase-3 signaling pathway	10.3892/or.2020.7713
348	10	2020	75	None	0	Gemcitabine	2	None	0	DMSO	PANC‑1	DMEM	48	MTT	83.788	DAPI staining assay	6.2378	-	10.3892/or.2020.7713
349	10	2020	75	curcumin	5	Gemcitabine	2	None	0	DMSO	PANC‑1	DMEM	48	MTT	23.043	DAPI staining assay	9.1617	activation of PARP/caspase-3 signaling pathway	10.3892/or.2020.7713
350	10	2020	76	None	0	Gemcitabine	5	None	0	DMSO	PANC‑1	DMEM	48	MTT	63.385			-	10.3892/or.2020.7713
351	10	2020	76	curcumin	5	Gemcitabine	5	None	0	DMSO	PANC‑1	DMEM	48	MTT	16.551			activation of PARP/caspase-3 signaling pathway	10.3892/or.2020.7713
352	10	2020	77	None	0	Gemcitabine	10	None	0	DMSO	PANC‑1	DMEM	48	MTT	56.429	DAPI staining assay	12.475	-	10.3892/or.2020.7713
353	10	2020	77	curcumin	5	Gemcitabine	10	None	0	DMSO	PANC‑1	DMEM	48	MTT	15.623	DAPI staining assay	16.569	activation of PARP/caspase-3 signaling pathway	10.3892/or.2020.7713
354	10	2020	78	None	0	None	0	None	0	DMSO	PANC‑1	DMEM	48	MTT	100			-	10.3892/or.2020.7713
355	10	2020	78	curcumin	5	None	0	None	0	DMSO	PANC‑1	DMEM	48	MTT	81.4699			activation of PARP/caspase-3 signaling pathway	10.3892/or.2020.7713
356	10	2020	79	None	0	Docetaxel	0.002	None	0	DMSO	PANC‑1	DMEM	48	MTT	64.312	DAPI staining assay	15.789	-	10.3892/or.2020.7713
357	10	2020	79	curcumin	5	Docetaxel	0.002	None	0	DMSO	PANC‑1	DMEM	48	MTT	46.923	DAPI staining assay	33.918	activation of PARP/caspase-3 signaling pathway	10.3892/or.2020.7713
358	10	2020	80	None	0	Docetaxel	0.005	None	0	DMSO	PANC‑1	DMEM	48	MTT	54.575			-	10.3892/or.2020.7713
359	10	2020	80	curcumin	5	Docetaxel	0.005	None	0	DMSO	PANC‑1	DMEM	48	MTT	35.563			activation of PARP/caspase-3 signaling pathway	10.3892/or.2020.7713
360	10	2020	81	None	0	Docetaxel	0.01	None	0	DMSO	PANC‑1	DMEM	48	MTT	47.155	DAPI staining assay	76.803	-	10.3892/or.2020.7713
361	10	2020	81	curcumin	5	Docetaxel	0.01	None	0	DMSO	PANC‑1	DMEM	48	MTT	29.071	DAPI staining assay	84.6003	activation of PARP/caspase-3 signaling pathway	10.3892/or.2020.7713
362	10	2020	82	None	0	None	0	None	0	DMSO	Mia PaCa-2	DMEM	48	MTT	100			-	10.3892/or.2020.7713
363	10	2020	82	curcumin	5	None	0	None	0	DMSO	Mia PaCa-2	DMEM	48	MTT	83.256			activation of PARP/caspase-3 signaling pathway	10.3892/or.2020.7713
364	10	2020	83	None	0	Gemcitabine	0.1	None	0	DMSO	Mia PaCa-2	DMEM	48	MTT	77.064			-	10.3892/or.2020.7713
365	10	2020	83	curcumin	5	Gemcitabine	0.1	None	0	DMSO	Mia PaCa-2	DMEM	48	MTT	67.66			activation of PARP/caspase-3 signaling pathway	10.3892/or.2020.7713
366	10	2020	84	None	0	Gemcitabine	0.2	None	0	DMSO	Mia PaCa-2	DMEM	48	MTT	67.889			-	10.3892/or.2020.7713
367	10	2020	84	curcumin	5	Gemcitabine	0.2	None	0	DMSO	Mia PaCa-2	DMEM	48	MTT	53.669			activation of PARP/caspase-3 signaling pathway	10.3892/or.2020.7713
368	10	2020	85	None	0	Gemcitabine	0.5	None	0	DMSO	Mia PaCa-2	DMEM	48	MTT	56.651			-	10.3892/or.2020.7713
369	10	2020	85	curcumin	5	Gemcitabine	0.5	None	0	DMSO	Mia PaCa-2	DMEM	48	MTT	41.284			activation of PARP/caspase-3 signaling pathway	10.3892/or.2020.7713
370	10	2020	86	None	0	None	0	None	0	DMSO	Mia PaCa-2	DMEM	48	MTT	100			-	10.3892/or.2020.7713
371	10	2020	86	curcumin	5	None	0	None	0	DMSO	Mia PaCa-2	DMEM	48	MTT	84.1743			activation of PARP/caspase-3 signaling pathway	10.3892/or.2020.7713
372	10	2020	87	None	0	Docetaxel	0.005	None	0	DMSO	Mia PaCa-2	DMEM	48	MTT	76.376			-	10.3892/or.2020.7713
373	10	2020	87	curcumin	5	Docetaxel	0.005	None	0	DMSO	Mia PaCa-2	DMEM	48	MTT	66.743			activation of PARP/caspase-3 signaling pathway	10.3892/or.2020.7713
374	10	2020	88	None	0	Docetaxel	0.01	None	0	DMSO	Mia PaCa-2	DMEM	48	MTT	67.66			-	10.3892/or.2020.7713
375	10	2020	88	curcumin	5	Docetaxel	0.01	None	0	DMSO	Mia PaCa-2	DMEM	48	MTT	52.752			activation of PARP/caspase-3 signaling pathway	10.3892/or.2020.7713
376	10	2020	89	None	0	Docetaxel	0.02	None	0	DMSO	Mia PaCa-2	DMEM	48	MTT	57.568			-	10.3892/or.2020.7713
377	10	2020	89	curcumin	5	Docetaxel	0.02	None	0	DMSO	Mia PaCa-2	DMEM	48	MTT	47.935			activation of PARP/caspase-3 signaling pathway	10.3892/or.2020.7713
378	10	2020	90	None	0	None	0	None	0	DMSO	HPAF‑II	DMEM	48	MTT	100			-	10.3892/or.2020.7713
379	10	2020	90	curcumin	5	None	0	None	0	DMSO	HPAF‑II	DMEM	48	MTT	84.703			activation of PARP/caspase-3 signaling pathway	10.3892/or.2020.7713
380	10	2020	91	None	0	Gemcitabine	0.2	None	0	DMSO	HPAF‑II	DMEM	48	MTT	83.561			-	10.3892/or.2020.7713
381	10	2020	91	curcumin	5	Gemcitabine	0.2	None	0	DMSO	HPAF‑II	DMEM	48	MTT	71.004			activation of PARP/caspase-3 signaling pathway	10.3892/or.2020.7713
382	10	2020	92	None	0	Gemcitabine	0.5	None	0	DMSO	HPAF‑II	DMEM	48	MTT	77.853			-	10.3892/or.2020.7713
383	10	2020	92	curcumin	5	Gemcitabine	0.5	None	0	DMSO	HPAF‑II	DMEM	48	MTT	65.525			activation of PARP/caspase-3 signaling pathway	10.3892/or.2020.7713
384	10	2020	93	None	0	Gemcitabine	1	None	0	DMSO	HPAF‑II	DMEM	48	MTT	71.232			-	10.3892/or.2020.7713
385	10	2020	93	curcumin	5	Gemcitabine	1	None	0	DMSO	HPAF‑II	DMEM	48	MTT	60.958			activation of PARP/caspase-3 signaling pathway	10.3892/or.2020.7713
386	10	2020	94	None	0	None	0	None	0	DMSO	HPAF‑II	DMEM	48	MTT	100			-	10.3892/or.2020.7713
387	10	2020	94	curcumin	5	None	0	None	0	DMSO	HPAF‑II	DMEM	48	MTT	86.073			activation of PARP/caspase-3 signaling pathway	10.3892/or.2020.7713
388	10	2020	95	None	0	Docetaxel	0.005	None	0	DMSO	HPAF‑II	DMEM	48	MTT	83.333			-	10.3892/or.2020.7713
389	10	2020	95	curcumin	5	Docetaxel	0.005	None	0	DMSO	HPAF‑II	DMEM	48	MTT	65.981			activation of PARP/caspase-3 signaling pathway	10.3892/or.2020.7713
390	10	2020	96	None	0	Docetaxel	0.01	None	0	DMSO	HPAF‑II	DMEM	48	MTT	70.319			-	10.3892/or.2020.7713
391	10	2020	96	curcumin	5	Docetaxel	0.01	None	0	DMSO	HPAF‑II	DMEM	48	MTT	58.675			activation of PARP/caspase-3 signaling pathway	10.3892/or.2020.7713
392	10	2020	97	None	0	Docetaxel	0.02	None	0	DMSO	HPAF‑II	DMEM	48	MTT	61.415			-	10.3892/or.2020.7713
393	10	2020	97	curcumin	5	Docetaxel	0.02	None	0	DMSO	HPAF‑II	DMEM	48	MTT	53.424			activation of PARP/caspase-3 signaling pathway	10.3892/or.2020.7713
394	11	2008	98	None	0	None	0	None	0	DMSO	AsPC-1	RPMI 1640	24	Sulforhodamine B	100			-	10.1007/s10495-008-0278-6
395	11	2008	98	Capsaicin	25	None	0	None	0	DMSO	AsPC-1	RPMI 1640	24	Sulforhodamine B	89.39			activation of JNK signaling	10.1007/s10495-008-0278-6
396	11	2008	98	Capsaicin	50	None	0	None	0	DMSO	AsPC-1	RPMI 1640	24	Sulforhodamine B	76.06			activation of JNK signaling	10.1007/s10495-008-0278-6
397	11	2008	98	Capsaicin	100	None	0	None	0	DMSO	AsPC-1	RPMI 1640	24	Sulforhodamine B	57.21			activation of JNK signaling	10.1007/s10495-008-0278-6
398	11	2008	98	Capsaicin	150	None	0	None	0	DMSO	AsPC-1	RPMI 1640	24	Sulforhodamine B	44.57			activation of JNK signaling	10.1007/s10495-008-0278-6
399	11	2008	98	Capsaicin	200	None	0	None	0	DMSO	AsPC-1	RPMI 1640	24	Sulforhodamine B	38.73			activation of JNK signaling	10.1007/s10495-008-0278-6
400	11	2008	98	Capsaicin	250	None	0	None	0	DMSO	AsPC-1	RPMI 1640	24	Sulforhodamine B	28.09			activation of JNK signaling	10.1007/s10495-008-0278-6
401	11	2008	99	None	0	None	0	None	0	DMSO	BxPC-3	RPMI 1640	24	Sulforhodamine B	100			-	10.1007/s10495-008-0278-6
402	11	2008	99	Capsaicin	25	None	0	None	0	DMSO	BxPC-3	RPMI 1640	24	Sulforhodamine B	98.4			activation of JNK signaling	10.1007/s10495-008-0278-6
403	11	2008	99	Capsaicin	50	None	0	None	0	DMSO	BxPC-3	RPMI 1640	24	Sulforhodamine B	77.86			activation of JNK signaling	10.1007/s10495-008-0278-6
404	11	2008	99	Capsaicin	100	None	0	None	0	DMSO	BxPC-3	RPMI 1640	24	Sulforhodamine B	65.22			activation of JNK signaling	10.1007/s10495-008-0278-6
405	11	2008	99	Capsaicin	150	None	0	None	0	DMSO	BxPC-3	RPMI 1640	24	Sulforhodamine B	40.96			activation of JNK signaling	10.1007/s10495-008-0278-6
406	11	2008	99	Capsaicin	200	None	0	None	0	DMSO	BxPC-3	RPMI 1640	24	Sulforhodamine B	33.73			activation of JNK signaling	10.1007/s10495-008-0278-6
407	11	2008	99	Capsaicin	250	None	0	None	0	DMSO	BxPC-3	RPMI 1640	24	Sulforhodamine B	30.09			activation of JNK signaling	10.1007/s10495-008-0278-6
408	12	2017	100	None	0	None	0	None	0	DMSO	BxPC-3	RPMI 1640	48	MTS	100			-	10.1016/j.canlet.2017.01.002
409	12	2017	100	Resveratrol	24.86	None	0	None	0	DMSO	BxPC-3	RPMI 1640	48	MTS	70.48			-	10.1016/j.canlet.2017.01.002
410	12	2017	100	Resveratrol	48.84	None	0	None	0	DMSO	BxPC-3	RPMI 1640	48	MTS	60.75			-	10.1016/j.canlet.2017.01.002
411	12	2017	100	Resveratrol	75	None	0	None	0	DMSO	BxPC-3	RPMI 1640	48	MTS	50			-	10.1016/j.canlet.2017.01.002
412	12	2017	100	Resveratrol	100.4	None	0	None	0	DMSO	BxPC-3	RPMI 1640	48	MTS	46.6			-	10.1016/j.canlet.2017.01.002
413	12	2017	100	Resveratrol	150.51	None	0	None	0	DMSO	BxPC-3	RPMI 1640	48	MTS	30.82			-	10.1016/j.canlet.2017.01.002
414	12	2017	100	Resveratrol	199.89	None	0	None	0	DMSO	BxPC-3	RPMI 1640	48	MTS	15.44			-	10.1016/j.canlet.2017.01.002
415	12	2017	100	Resveratrol	299.98	None	0	None	0	DMSO	BxPC-3	RPMI 1640	48	MTS	3.88			-	10.1016/j.canlet.2017.01.002
416	12	2017	101	None	0	None	0	None	0	DMSO	CAPAN-2	RPMI 1640	48	MTS	100			-	10.1016/j.canlet.2017.01.002
417	12	2017	101	Resveratrol	24.88	None	0	None	0	DMSO	CAPAN-2	RPMI 1640	48	MTS	67.21			-	10.1016/j.canlet.2017.01.002
418	12	2017	101	Resveratrol	50.31	None	0	None	0	DMSO	CAPAN-2	RPMI 1640	48	MTS	58.3			-	10.1016/j.canlet.2017.01.002
419	12	2017	101	Resveratrol	73	None	0	None	0	DMSO	CAPAN-2	RPMI 1640	48	MTS	50			-	10.1016/j.canlet.2017.01.002
420	12	2017	101	Resveratrol	99.64	None	0	None	0	DMSO	CAPAN-2	RPMI 1640	48	MTS	49.87			-	10.1016/j.canlet.2017.01.002
421	12	2017	101	Resveratrol	150.44	None	0	None	0	DMSO	CAPAN-2	RPMI 1640	48	MTS	40.21			-	10.1016/j.canlet.2017.01.002
422	12	2017	101	Resveratrol	200.5	None	0	None	0	DMSO	CAPAN-2	RPMI 1640	48	MTS	31.36			-	10.1016/j.canlet.2017.01.002
423	12	2017	101	Resveratrol	300.65	None	0	None	0	DMSO	CAPAN-2	RPMI 1640	48	MTS	10.82			-	10.1016/j.canlet.2017.01.002
424	12	2017	102	None	0	None	0	None	0	DMSO	Mia PaCa-2	DMEM	48	MTS	100			-	10.1016/j.canlet.2017.01.002
425	12	2017	102	Resveratrol	24.09	None	0	None	0	DMSO	Mia PaCa-2	DMEM	48	MTS	76.19			-	10.1016/j.canlet.2017.01.002
426	12	2017	102	Resveratrol	49.55	None	0	None	0	DMSO	Mia PaCa-2	DMEM	48	MTS	62.38			-	10.1016/j.canlet.2017.01.002
427	12	2017	102	Resveratrol	82	None	0	None	0	DMSO	Mia PaCa-2	DMEM	48	MTS	50			-	10.1016/j.canlet.2017.01.002
428	12	2017	102	Resveratrol	124.44	None	0	None	0	DMSO	Mia PaCa-2	DMEM	48	MTS	27.89			-	10.1016/j.canlet.2017.01.002
429	12	2017	102	Resveratrol	149.87	None	0	None	0	DMSO	Mia PaCa-2	DMEM	48	MTS	18.57			-	10.1016/j.canlet.2017.01.002
430	12	2017	102	Resveratrol	200.63	None	0	None	0	DMSO	Mia PaCa-2	DMEM	48	MTS	13			-	10.1016/j.canlet.2017.01.002
431	12	2017	102	Resveratrol	300.69	None	0	None	0	DMSO	Mia PaCa-2	DMEM	48	MTS	5.52			-	10.1016/j.canlet.2017.01.002
432	12	2017	103	None	0	None	0	None	0	DMSO	PANC‑1	DMEM	48	MTS	100			-	10.1016/j.canlet.2017.01.002
433	12	2017	103	Resveratrol	25	None	0	None	0	DMSO	PANC‑1	DMEM	48	MTS	100			-	10.1016/j.canlet.2017.01.002
434	12	2017	103	Resveratrol	50	None	0	None	0	DMSO	PANC‑1	DMEM	48	MTS	49.32			-	10.1016/j.canlet.2017.01.002
435	12	2017	103	Resveratrol	75	None	0	None	0	DMSO	PANC‑1	DMEM	48	MTS	40.82			-	10.1016/j.canlet.2017.01.002
436	12	2017	103	Resveratrol	150	None	0	None	0	DMSO	PANC‑1	DMEM	48	MTS	24.7			-	10.1016/j.canlet.2017.01.002
437	12	2017	103	Resveratrol	200	None	0	None	0	DMSO	PANC‑1	DMEM	48	MTS	16.26			-	10.1016/j.canlet.2017.01.002
438	12	2017	103	Resveratrol	300	None	0	None	0	DMSO	PANC‑1	DMEM	48	MTS	14.49			-	10.1016/j.canlet.2017.01.002
439	12	2017	104	None	0	None	0	None	0	DMSO	BxPC-3	RPMI 1640	48	MTS	100			-	10.1016/j.canlet.2017.01.002
440	12	2017	104	Capsaicin	25.95	None	0	None	0	DMSO	BxPC-3	RPMI 1640	48	MTS	95.04			-	10.1016/j.canlet.2017.01.002
441	12	2017	104	Capsaicin	50.44	None	0	None	0	DMSO	BxPC-3	RPMI 1640	48	MTS	85.17			-	10.1016/j.canlet.2017.01.002
442	12	2017	104	Capsaicin	100.11	None	0	None	0	DMSO	BxPC-3	RPMI 1640	48	MTS	67.24			-	10.1016/j.canlet.2017.01.002
443	12	2017	104	Capsaicin	163	None	0	None	0	DMSO	BxPC-3	RPMI 1640	48	MTS	50			-	10.1016/j.canlet.2017.01.002
444	12	2017	104	Capsaicin	200.08	None	0	None	0	DMSO	BxPC-3	RPMI 1640	48	MTS	28.08			-	10.1016/j.canlet.2017.01.002
445	12	2017	104	Capsaicin	399.19	None	0	None	0	DMSO	BxPC-3	RPMI 1640	48	MTS	1.15			-	10.1016/j.canlet.2017.01.002
446	12	2017	105	None	0	None	0	None	0	DMSO	CAPAN-2	RPMI 1640	48	MTS	100			-	10.1016/j.canlet.2017.01.002
447	12	2017	105	Capsaicin	25.12	None	0	None	0	DMSO	CAPAN-2	RPMI 1640	48	MTS	77.3			-	10.1016/j.canlet.2017.01.002
448	12	2017	105	Capsaicin	50.99	None	0	None	0	DMSO	CAPAN-2	RPMI 1640	48	MTS	73.15			-	10.1016/j.canlet.2017.01.002
449	12	2017	105	Capsaicin	100.11	None	0	None	0	DMSO	CAPAN-2	RPMI 1640	48	MTS	66.94			-	10.1016/j.canlet.2017.01.002
450	12	2017	105	Capsaicin	201.07	None	0	None	0	DMSO	CAPAN-2	RPMI 1640	48	MTS	61.45			-	10.1016/j.canlet.2017.01.002
451	12	2017	105	Capsaicin	400.52	None	0	None	0	DMSO	CAPAN-2	RPMI 1640	48	MTS	1.45			-	10.1016/j.canlet.2017.01.002
452	12	2017	106	None	0	None	0	None	0	DMSO	Mia PaCa-2	DMEM	48	MTS	100			-	10.1016/j.canlet.2017.01.002
453	12	2017	106	Capsaicin	25.71	None	0	None	0	DMSO	Mia PaCa-2	DMEM	48	MTS	69.48			-	10.1016/j.canlet.2017.01.002
454	12	2017	106	Capsaicin	50.88	None	0	None	0	DMSO	Mia PaCa-2	DMEM	48	MTS	60.82			-	10.1016/j.canlet.2017.01.002
455	12	2017	106	Capsaicin	99.85	None	0	None	0	DMSO	Mia PaCa-2	DMEM	48	MTS	39.88			-	10.1016/j.canlet.2017.01.002
456	12	2017	106	Capsaicin	200.57	None	0	None	0	DMSO	Mia PaCa-2	DMEM	48	MTS	9.14			-	10.1016/j.canlet.2017.01.002
457	12	2017	106	Capsaicin	401.21	None	0	None	0	DMSO	Mia PaCa-2	DMEM	48	MTS	4.46			-	10.1016/j.canlet.2017.01.002
458	12	2017	107	None	0	None	0	None	0	DMSO	PANC‑1	DMEM	48	MTS	100			-	10.1016/j.canlet.2017.01.002
459	12	2017	107	Capsaicin	25.8	None	0	None	0	DMSO	PANC‑1	DMEM	48	MTS	79.41			-	10.1016/j.canlet.2017.01.002
460	12	2017	107	Capsaicin	51.03	None	0	None	0	DMSO	PANC‑1	DMEM	48	MTS	76.45			-	10.1016/j.canlet.2017.01.002
461	12	2017	107	Capsaicin	100.78	None	0	None	0	DMSO	PANC‑1	DMEM	48	MTS	67.24			-	10.1016/j.canlet.2017.01.002
462	12	2017	107	Capsaicin	185	None	0	None	0	DMSO	PANC‑1	DMEM	48	MTS	50			-	10.1016/j.canlet.2017.01.002
463	12	2017	107	Capsaicin	199.97	None	0	None	0	DMSO	PANC‑1	DMEM	48	MTS	15.75			-	10.1016/j.canlet.2017.01.002
464	12	2017	107	Capsaicin	400.53	None	0	None	0	DMSO	PANC‑1	DMEM	48	MTS	2.35			-	10.1016/j.canlet.2017.01.002
465	12	2017	108	None	0	None	0	None	0	DMSO	BxPC-3	RPMI 1640	48	MTS	100			-	10.1016/j.canlet.2017.01.002
466	12	2017	108	Sulforaphane	2.16	None	0	None	0	DMSO	BxPC-3	RPMI 1640	48	MTS	99.69			-	10.1016/j.canlet.2017.01.002
467	12	2017	108	Sulforaphane	5.04	None	0	None	0	DMSO	BxPC-3	RPMI 1640	48	MTS	78.9			-	10.1016/j.canlet.2017.01.002
468	12	2017	108	Sulforaphane	9.89	None	0	None	0	DMSO	BxPC-3	RPMI 1640	48	MTS	47.79			-	10.1016/j.canlet.2017.01.002
469	12	2017	108	Sulforaphane	19.96	None	0	None	0	DMSO	BxPC-3	RPMI 1640	48	MTS	16.74			-	10.1016/j.canlet.2017.01.002
470	12	2017	108	Sulforaphane	50.23	None	0	None	0	DMSO	BxPC-3	RPMI 1640	48	MTS	0.75			-	10.1016/j.canlet.2017.01.002
471	12	2017	109	None	0	None	0	None	0	DMSO	CAPAN-2	RPMI 1640	48	MTS	100			-	10.1016/j.canlet.2017.01.002
472	12	2017	109	Sulforaphane	2.39	None	0	None	0	DMSO	CAPAN-2	RPMI 1640	48	MTS	99.63			-	10.1016/j.canlet.2017.01.002
473	12	2017	109	Sulforaphane	4.88	None	0	None	0	DMSO	CAPAN-2	RPMI 1640	48	MTS	80.8			-	10.1016/j.canlet.2017.01.002
474	12	2017	109	Sulforaphane	9.94	None	0	None	0	DMSO	CAPAN-2	RPMI 1640	48	MTS	64.93			-	10.1016/j.canlet.2017.01.002
475	12	2017	109	Sulforaphane	17	None	0	None	0	DMSO	CAPAN-2	RPMI 1640	48	MTS	50			-	10.1016/j.canlet.2017.01.002
476	12	2017	109	Sulforaphane	19.98	None	0	None	0	DMSO	CAPAN-2	RPMI 1640	48	MTS	38.37			-	10.1016/j.canlet.2017.01.002
477	12	2017	109	Sulforaphane	50.37	None	0	None	0	DMSO	CAPAN-2	RPMI 1640	48	MTS	6.05			-	10.1016/j.canlet.2017.01.002
478	12	2017	110	None	0	None	0	None	0	DMSO	Mia PaCa-2	DMEM	48	MTS	100			-	10.1016/j.canlet.2017.01.002
479	12	2017	110	Sulforaphane	9.76	None	0	None	0	DMSO	Mia PaCa-2	DMEM	48	MTS	70.13			-	10.1016/j.canlet.2017.01.002
480	12	2017	110	Sulforaphane	16	None	0	None	0	DMSO	Mia PaCa-2	DMEM	48	MTS	50			-	10.1016/j.canlet.2017.01.002
481	12	2017	110	Sulforaphane	19.89	None	0	None	0	DMSO	Mia PaCa-2	DMEM	48	MTS	31.11			-	10.1016/j.canlet.2017.01.002
482	12	2017	110	Sulforaphane	50.18	None	0	None	0	DMSO	Mia PaCa-2	DMEM	48	MTS	2.6			-	10.1016/j.canlet.2017.01.002
483	12	2017	111	None	0	None	0	None	0	DMSO	PANC‑1	DMEM	48	MTS	100			-	10.1016/j.canlet.2017.01.002
484	12	2017	111	Sulforaphane	9.85	None	0	None	0	DMSO	PANC‑1	DMEM	48	MTS	78.07			-	10.1016/j.canlet.2017.01.002
485	12	2017	111	Sulforaphane	18	None	0	None	0	DMSO	PANC‑1	DMEM	48	MTS	50			-	10.1016/j.canlet.2017.01.002
486	12	2017	111	Sulforaphane	19.89	None	0	None	0	DMSO	PANC‑1	DMEM	48	MTS	41.49			-	10.1016/j.canlet.2017.01.002
487	12	2017	111	Sulforaphane	50.09	None	0	None	0	DMSO	PANC‑1	DMEM	48	MTS	0			-	10.1016/j.canlet.2017.01.002
488	12	2017	112	Benzyl Isothiocyanate	0.13	None	0	None	0	DMSO	BxPC-3	RPMI 1640	48	MTS	99.83			-	10.1016/j.canlet.2017.01.002
489	12	2017	112	Benzyl Isothiocyanate	2.75	None	0	None	0	DMSO	BxPC-3	RPMI 1640	48	MTS	98.03			-	10.1016/j.canlet.2017.01.002
490	12	2017	112	Benzyl Isothiocyanate	5.34	None	0	None	0	DMSO	BxPC-3	RPMI 1640	48	MTS	89.3			-	10.1016/j.canlet.2017.01.002
491	12	2017	112	Benzyl Isothiocyanate	10.02	None	0	None	0	DMSO	BxPC-3	RPMI 1640	48	MTS	63.77			-	10.1016/j.canlet.2017.01.002
492	12	2017	112	Benzyl Isothiocyanate	15	None	0	None	0	DMSO	BxPC-3	RPMI 1640	48	MTS	50			-	10.1016/j.canlet.2017.01.002
493	12	2017	112	Benzyl Isothiocyanate	20.21	None	0	None	0	DMSO	BxPC-3	RPMI 1640	48	MTS	27.72			-	10.1016/j.canlet.2017.01.002
494	12	2017	112	Benzyl Isothiocyanate	49.54	None	0	None	0	DMSO	BxPC-3	RPMI 1640	48	MTS	9.82			-	10.1016/j.canlet.2017.01.002
495	12	2017	113	Benzyl Isothiocyanate	0.23	None	0	None	0	DMSO	CAPAN-2	RPMI 1640	48	MTS	99.1			-	10.1016/j.canlet.2017.01.002
496	12	2017	113	Benzyl Isothiocyanate	2.63	None	0	None	0	DMSO	CAPAN-2	RPMI 1640	48	MTS	92.18			-	10.1016/j.canlet.2017.01.002
497	12	2017	113	Benzyl Isothiocyanate	5.37	None	0	None	0	DMSO	CAPAN-2	RPMI 1640	48	MTS	64.08			-	10.1016/j.canlet.2017.01.002
498	12	2017	113	Benzyl Isothiocyanate	8	None	0	None	0	DMSO	CAPAN-2	RPMI 1640	48	MTS	50			-	10.1016/j.canlet.2017.01.002
499	12	2017	113	Benzyl Isothiocyanate	10.04	None	0	None	0	DMSO	CAPAN-2	RPMI 1640	48	MTS	34.9			-	10.1016/j.canlet.2017.01.002
500	12	2017	113	Benzyl Isothiocyanate	19.77	None	0	None	0	DMSO	CAPAN-2	RPMI 1640	48	MTS	11.27			-	10.1016/j.canlet.2017.01.002
501	12	2017	113	Benzyl Isothiocyanate	49.64	None	0	None	0	DMSO	CAPAN-2	RPMI 1640	48	MTS	9.45			-	10.1016/j.canlet.2017.01.002
502	12	2017	114	Benzyl Isothiocyanate	0.04	None	0	None	0	DMSO	Mia PaCa-2	DMEM	48	MTS	99.46			-	10.1016/j.canlet.2017.01.002
503	12	2017	114	Benzyl Isothiocyanate	2.84	None	0	None	0	DMSO	Mia PaCa-2	DMEM	48	MTS	95.11			-	10.1016/j.canlet.2017.01.002
504	12	2017	114	Benzyl Isothiocyanate	5.21	None	0	None	0	DMSO	Mia PaCa-2	DMEM	48	MTS	74.67			-	10.1016/j.canlet.2017.01.002
505	12	2017	114	Benzyl Isothiocyanate	10.2	None	0	None	0	DMSO	Mia PaCa-2	DMEM	48	MTS	57.19			-	10.1016/j.canlet.2017.01.002
506	12	2017	114	Benzyl Isothiocyanate	16	None	0	None	0	DMSO	Mia PaCa-2	DMEM	48	MTS	50			-	10.1016/j.canlet.2017.01.002
507	12	2017	114	Benzyl Isothiocyanate	20.04	None	0	None	0	DMSO	Mia PaCa-2	DMEM	48	MTS	39.05			-	10.1016/j.canlet.2017.01.002
508	12	2017	114	Benzyl Isothiocyanate	49.55	None	0	None	0	DMSO	Mia PaCa-2	DMEM	48	MTS	12.01			-	10.1016/j.canlet.2017.01.002
509	12	2017	115	Benzyl Isothiocyanate	0.13	None	0	None	0	DMSO	PANC‑1	DMEM	48	MTS	99.83			-	10.1016/j.canlet.2017.01.002
510	12	2017	115	Benzyl Isothiocyanate	2.76	None	0	None	0	DMSO	PANC‑1	DMEM	48	MTS	102.05			-	10.1016/j.canlet.2017.01.002
511	12	2017	115	Benzyl Isothiocyanate	5.37	None	0	None	0	DMSO	PANC‑1	DMEM	48	MTS	101.36			-	10.1016/j.canlet.2017.01.002
512	12	2017	115	Benzyl Isothiocyanate	10.18	None	0	None	0	DMSO	PANC‑1	DMEM	48	MTS	84.97			-	10.1016/j.canlet.2017.01.002
513	12	2017	115	Benzyl Isothiocyanate	20.08	None	0	None	0	DMSO	PANC‑1	DMEM	48	MTS	53.67			-	10.1016/j.canlet.2017.01.002
514	12	2017	115	Benzyl Isothiocyanate	49.71	None	0	None	0	DMSO	PANC‑1	DMEM	48	MTS	2.51			-	10.1016/j.canlet.2017.01.002
515	12	2017	115	None	0	None	0	None	0	DMSO	CAPAN-2	RPMI 1640	48	MTT	100	Annexin VFITC	6.15	-	10.1016/j.canlet.2017.01.002
516	12	2017	116	Resveratrol	73	None	0	None	0	DMSO	CAPAN-2	RPMI 1640	48	MTT	55.85	Annexin VFITC	11.67	-	10.1016/j.canlet.2017.01.002
517	12	2017	116	Capsaicin	197	None	0	None	0	DMSO	CAPAN-2	RPMI 1640	48	MTT	43.62	Annexin VFITC	10.26	-	10.1016/j.canlet.2017.01.002
518	12	2017	117	Sulforaphane	17	None	0	None	0	DMSO	CAPAN-2	RPMI 1640	48	MTT	45.74	Annexin VFITC	8.33	-	10.1016/j.canlet.2017.01.002
519	12	2017	117	Resveratrol	73	None	0	Capsaicin	197	DMSO	CAPAN-2	RPMI 1640	48	MTT	12.77	Annexin VFITC	16.03	-	10.1016/j.canlet.2017.01.002
520	12	2017	118	Resveratrol	73	None	0	Sulforaphane	17	DMSO	CAPAN-2	RPMI 1640	48	MTT	31.38	Annexin VFITC	18.46	-	10.1016/j.canlet.2017.01.002
521	12	2017	118	Capsaicin	197	None	0	Sulforaphane	17	DMSO	CAPAN-2	RPMI 1640	48	MTT	3.72	Annexin VFITC	32.56	-	10.1016/j.canlet.2017.01.002
522	12	2017	118	None	0	None	0	None	0	DMSO	BxPC-3	RPMI 1640	48	MTT	100	Annexin VFITC	3.97	-	10.1016/j.canlet.2017.01.002
523	12	2017	119	Resveratrol	75	None	0	None	0	DMSO	BxPC-3	RPMI 1640	48	MTT	63.74	Annexin VFITC	8.59	-	10.1016/j.canlet.2017.01.002
524	12	2017	120	Capsaicin	163	None	0	None	0	DMSO	BxPC-3	RPMI 1640	48	MTT	43.69	Annexin VFITC	6.03	-	10.1016/j.canlet.2017.01.002
525	12	2017	121	Sulforaphane	11	None	0	None	0	DMSO	BxPC-3	RPMI 1640	48	MTT	56.68	Annexin VFITC	3.72	-	10.1016/j.canlet.2017.01.002
526	12	2017	122	Resveratrol	75	None	0	Capsaicin	163	DMSO	BxPC-3	RPMI 1640	48	MTT	15.83	Annexin VFITC	23.72	-	10.1016/j.canlet.2017.01.002
527	12	2017	123	Resveratrol	75	None	0	Sulforaphane	11	DMSO	BxPC-3	RPMI 1640	48	MTT	35.52	Annexin VFITC	9.62	-	10.1016/j.canlet.2017.01.002
528	12	2017	124	Capsaicin	163	None	0	Sulforaphane	11	DMSO	BxPC-3	RPMI 1640	48	MTT	23.26	Annexin VFITC	22.95	-	10.1016/j.canlet.2017.01.002
529	12	2017	125	None	0	Gemcitabine	1	None	0	DMSO	CAPAN-2	RPMI 1640	48	MTT	76.26			-	10.1016/j.canlet.2017.01.002
530	12	2017	125	Resveratrol	73	Gemcitabine	1	None	0	DMSO	CAPAN-2	RPMI 1640	48	MTT	44.78			-	10.1016/j.canlet.2017.01.002
531	12	2017	126	Capsaicin	197	Gemcitabine	1	None	0	DMSO	CAPAN-2	RPMI 1640	48	MTT	28.73			-	10.1016/j.canlet.2017.01.002
532	12	2017	127	Resveratrol	73	Gemcitabine	1	Capsaicin	197	DMSO	CAPAN-2	RPMI 1640	48	MTT	0.95			-	10.1016/j.canlet.2017.01.002
533	12	2017	128	Capsaicin	197	Gemcitabine	1	Sulforaphane	17	DMSO	CAPAN-2	RPMI 1640	48	MTT	0.95			-	10.1016/j.canlet.2017.01.002
534	12	2017	129	None	0	Gemcitabine	10	None	0	DMSO	CAPAN-2	RPMI 1640	48	MTT	55.89			-	10.1016/j.canlet.2017.01.002
535	12	2017	129	Resveratrol	73	Gemcitabine	10	None	0	DMSO	CAPAN-2	RPMI 1640	48	MTT	34.59			-	10.1016/j.canlet.2017.01.002
536	12	2017	130	Capsaicin	197	Gemcitabine	10	None	0	DMSO	CAPAN-2	RPMI 1640	48	MTT	20.4			-	10.1016/j.canlet.2017.01.002
537	12	2017	131	Resveratrol	73	Gemcitabine	10	Capsaicin	197	DMSO	CAPAN-2	RPMI 1640	48	MTT	0.95			-	10.1016/j.canlet.2017.01.002
538	12	2017	132	Capsaicin	197	Gemcitabine	10	Sulforaphane	17	DMSO	CAPAN-2	RPMI 1640	48	MTT	0.95			-	10.1016/j.canlet.2017.01.002
539	12	2017	133	None	0	Gemcitabine	1	None	0	DMSO	BxPC-3	RPMI 1640	48	MTT	29			-	10.1016/j.canlet.2017.01.002
540	12	2017	133	Resveratrol	75	Gemcitabine	1	Capsaicin	163	DMSO	BxPC-3	RPMI 1640	48	MTT	7			-	10.1016/j.canlet.2017.01.002
541	12	2017	134	None	0	Gemcitabine	10	None	0	DMSO	BxPC-3	RPMI 1640	48	MTT	30			-	10.1016/j.canlet.2017.01.002
542	12	2017	134	Resveratrol	75	Gemcitabine	10	Capsaicin	163	DMSO	BxPC-3	RPMI 1640	48	MTT	8			-	10.1016/j.canlet.2017.01.002
543	13	2022	135	None	0	None	0	None	0	Ethanol	HPAF‑II	DMEM	24	Presto Blue assay	100			-	10.1016/j.bioelechem.2022.108199
544	13	2022	135	Catechin	10	None	0	None	0	Ethanol	HPAF‑II	DMEM	24	Presto Blue assay	95.6				10.1016/j.bioelechem.2022.108199
545	13	2022	135	Catechin	50	None	0	None	0	Ethanol	HPAF‑II	DMEM	24	Presto Blue assay	90.6				10.1016/j.bioelechem.2022.108199
546	13	2022	135	Catechin	100	None	0	None	0	Ethanol	HPAF‑II	DMEM	24	Presto Blue assay	85.28				10.1016/j.bioelechem.2022.108199
547	13	2022	135	Catechin	200	None	0	None	0	Ethanol	HPAF‑II	DMEM	24	Presto Blue assay	80.27				10.1016/j.bioelechem.2022.108199
548	13	2022	136	None	0	None	0	None	0	Ethanol	EPP85-181RDB	Leibovitz’s (L15) medium	24	Presto Blue assay	100			-	10.1016/j.bioelechem.2022.108199
549	13	2022	136	Catechin	10	None	0	None	0	Ethanol	EPP85-181RDB	Leibovitz’s (L15) medium	24	Presto Blue assay	83.4				10.1016/j.bioelechem.2022.108199
550	13	2022	136	Catechin	50	None	0	None	0	Ethanol	EPP85-181RDB	Leibovitz’s (L15) medium	24	Presto Blue assay	80.59				10.1016/j.bioelechem.2022.108199
551	13	2022	136	Catechin	100	None	0	None	0	Ethanol	EPP85-181RDB	Leibovitz’s (L15) medium	24	Presto Blue assay	68.7				10.1016/j.bioelechem.2022.108199
552	13	2022	136	Catechin	200	None	0	None	0	Ethanol	EPP85-181RDB	Leibovitz’s (L15) medium	24	Presto Blue assay	62.76				10.1016/j.bioelechem.2022.108199
553	13	2022	137	None	0	None	0	None	0	Ethanol	EPP85-181RNOV	Leibovitz’s (L15) medium	24	Presto Blue assay	100			-	10.1016/j.bioelechem.2022.108199
554	13	2022	137	Catechin	10	None	0	None	0	Ethanol	EPP85-181RNOV	Leibovitz’s (L15) medium	24	Presto Blue assay	92.1				10.1016/j.bioelechem.2022.108199
555	13	2022	137	Catechin	50	None	0	None	0	Ethanol	EPP85-181RNOV	Leibovitz’s (L15) medium	24	Presto Blue assay	89				10.1016/j.bioelechem.2022.108199
556	13	2022	137	Catechin	100	None	0	None	0	Ethanol	EPP85-181RNOV	Leibovitz’s (L15) medium	24	Presto Blue assay	71.5				10.1016/j.bioelechem.2022.108199
557	13	2022	137	Catechin	200	None	0	None	0	Ethanol	EPP85-181RNOV	Leibovitz’s (L15) medium	24	Presto Blue assay	47.1				10.1016/j.bioelechem.2022.108199
558	13	2022	138	None	0	None	0	None	0	Ethanol	EPP85-181P	Leibovitz’s (L15) medium	24	Presto Blue assay	99.9			-	10.1016/j.bioelechem.2022.108199
559	13	2022	138	Catechin	10	None	0	None	0	Ethanol	EPP85-181P	Leibovitz’s (L15) medium	24	Presto Blue assay	91.2				10.1016/j.bioelechem.2022.108199
560	13	2022	138	Catechin	50	None	0	None	0	Ethanol	EPP85-181P	Leibovitz’s (L15) medium	24	Presto Blue assay	89.3				10.1016/j.bioelechem.2022.108199
561	13	2022	138	Catechin	100	None	0	None	0	Ethanol	EPP85-181P	Leibovitz’s (L15) medium	24	Presto Blue assay	75.2				10.1016/j.bioelechem.2022.108199
562	13	2022	138	Catechin	200	None	0	None	0	Ethanol	EPP85-181P	Leibovitz’s (L15) medium	24	Presto Blue assay	74.9				10.1016/j.bioelechem.2022.108199
563	13	2022	139	None	0	None	0	None	0	Ethanol	HPAF‑II	DMEM	48	Presto Blue assay	100.025			-	10.1016/j.bioelechem.2022.108199
564	13	2022	139	Catechin	10	None	0	None	0	Ethanol	HPAF‑II	DMEM	48	Presto Blue assay	101.138				10.1016/j.bioelechem.2022.108199
565	13	2022	139	Catechin	50	None	0	None	0	Ethanol	HPAF‑II	DMEM	48	Presto Blue assay	99.8397				10.1016/j.bioelechem.2022.108199
566	13	2022	139	Catechin	100	None	0	None	0	Ethanol	HPAF‑II	DMEM	48	Presto Blue assay	90.5656				10.1016/j.bioelechem.2022.108199
567	13	2022	139	Catechin	200	None	0	None	0	Ethanol	HPAF‑II	DMEM	48	Presto Blue assay	73.3158				10.1016/j.bioelechem.2022.108199
568	13	2022	140	None	0	None	0	None	0	Ethanol	EPP85-181RDB	Leibovitz’s (L15) medium	48	Presto Blue assay	100.767			-	10.1016/j.bioelechem.2022.108199
569	13	2022	140	Catechin	10	None	0	None	0	Ethanol	EPP85-181RDB	Leibovitz’s (L15) medium	48	Presto Blue assay	96.6865				10.1016/j.bioelechem.2022.108199
570	13	2022	140	Catechin	50	None	0	None	0	Ethanol	EPP85-181RDB	Leibovitz’s (L15) medium	48	Presto Blue assay	89.0817				10.1016/j.bioelechem.2022.108199
571	13	2022	140	Catechin	100	None	0	None	0	Ethanol	EPP85-181RDB	Leibovitz’s (L15) medium	48	Presto Blue assay	92.0495				10.1016/j.bioelechem.2022.108199
572	13	2022	140	Catechin	200	None	0	None	0	Ethanol	EPP85-181RDB	Leibovitz’s (L15) medium	48	Presto Blue assay	3.6707				10.1016/j.bioelechem.2022.108199
573	13	2022	141	None	0	None	0	None	0	Ethanol	EPP85-181RNOV	Leibovitz’s (L15) medium	48	Presto Blue assay	100.02			-	10.1016/j.bioelechem.2022.108199
574	13	2022	141	Catechin	10	None	0	None	0	Ethanol	EPP85-181RNOV	Leibovitz’s (L15) medium	48	Presto Blue assay	96.872				10.1016/j.bioelechem.2022.108199
575	13	2022	141	Catechin	50	None	0	None	0	Ethanol	EPP85-181RNOV	Leibovitz’s (L15) medium	48	Presto Blue assay	98.726				10.1016/j.bioelechem.2022.108199
576	13	2022	141	Catechin	100	None	0	None	0	Ethanol	EPP85-181RNOV	Leibovitz’s (L15) medium	48	Presto Blue assay	86.114				10.1016/j.bioelechem.2022.108199
577	13	2022	141	Catechin	200	None	0	None	0	Ethanol	EPP85-181RNOV	Leibovitz’s (L15) medium	48	Presto Blue assay	63.299				10.1016/j.bioelechem.2022.108199
578	13	2022	142	None	0	None	0	None	0	Ethanol	EPP85-181P	Leibovitz’s (L15) medium	48	Presto Blue assay	100.02			-	10.1016/j.bioelechem.2022.108199
579	13	2022	142	Catechin	10	None	0	None	0	Ethanol	EPP85-181P	Leibovitz’s (L15) medium	48	Presto Blue assay	102.06				10.1016/j.bioelechem.2022.108199
580	13	2022	142	Catechin	50	None	0	None	0	Ethanol	EPP85-181P	Leibovitz’s (L15) medium	48	Presto Blue assay	102.62				10.1016/j.bioelechem.2022.108199
581	13	2022	142	Catechin	100	None	0	None	0	Ethanol	EPP85-181P	Leibovitz’s (L15) medium	48	Presto Blue assay	86.485				10.1016/j.bioelechem.2022.108199
582	13	2022	142	Catechin	200	None	0	None	0	Ethanol	EPP85-181P	Leibovitz’s (L15) medium	48	Presto Blue assay	41.598				10.1016/j.bioelechem.2022.108199
583	14	2020	143	Indole3carbinol	1	None	0	None	0	NG	PANC‑1	DMEM	24	MTT	114.14			-	10.1016/j.tiv.2020.104799
584	14	2020	143	Indole3carbinol	2.5	None	0	None	0	NG	PANC‑1	DMEM	24	MTT	99.36			-	10.1016/j.tiv.2020.104799
585	14	2020	143	Indole3carbinol	5	None	0	None	0	NG	PANC‑1	DMEM	24	MTT	98.85			-	10.1016/j.tiv.2020.104799
586	14	2020	143	Indole3carbinol	15	None	0	None	0	NG	PANC‑1	DMEM	24	MTT	92.23			-	10.1016/j.tiv.2020.104799
587	14	2020	143	Indole3carbinol	25	None	0	None	0	NG	PANC‑1	DMEM	24	MTT	86.62			-	10.1016/j.tiv.2020.104799
588	14	2020	143	Indole3carbinol	50	None	0	None	0	NG	PANC‑1	DMEM	24	MTT	75.92			-	10.1016/j.tiv.2020.104799
589	14	2020	143	Indole3carbinol	100	None	0	None	0	NG	PANC‑1	DMEM	24	MTT	72.87			-	10.1016/j.tiv.2020.104799
590	14	2020	143	Indole3carbinol	150	None	0	None	0	NG	PANC‑1	DMEM	24	MTT	70.32			-	10.1016/j.tiv.2020.104799
591	14	2020	144	Resveratrol	1	None	0	None	0	NG	PANC‑1	DMEM	24	MTT	149.81			-	10.1016/j.tiv.2020.104799
592	14	2020	144	Resveratrol	2.5	None	0	None	0	NG	PANC‑1	DMEM	24	MTT	130.96			-	10.1016/j.tiv.2020.104799
593	14	2020	144	Resveratrol	5	None	0	None	0	NG	PANC‑1	DMEM	24	MTT	124.33			-	10.1016/j.tiv.2020.104799
594	14	2020	144	Resveratrol	15	None	0	None	0	NG	PANC‑1	DMEM	24	MTT	119.75			-	10.1016/j.tiv.2020.104799
595	14	2020	144	Resveratrol	25	None	0	None	0	NG	PANC‑1	DMEM	24	MTT	106.5			-	10.1016/j.tiv.2020.104799
596	14	2020	144	Resveratrol	50	None	0	None	0	NG	PANC‑1	DMEM	24	MTT	103.95			-	10.1016/j.tiv.2020.104799
597	14	2020	144	Resveratrol	100	None	0	None	0	NG	PANC‑1	DMEM	24	MTT	97.83			-	10.1016/j.tiv.2020.104799
598	14	2020	144	Resveratrol	150	None	0	None	0	NG	PANC‑1	DMEM	24	MTT	83.57			-	10.1016/j.tiv.2020.104799
599	14	2020	145	Xanthohumol	1	None	0	None	0	NG	PANC‑1	DMEM	24	MTT	139.62			-	10.1016/j.tiv.2020.104799
600	14	2020	145	Xanthohumol	2.5	None	0	None	0	NG	PANC‑1	DMEM	24	MTT	132.99			-	10.1016/j.tiv.2020.104799
601	14	2020	145	Xanthohumol	5	None	0	None	0	NG	PANC‑1	DMEM	24	MTT	114.65			-	10.1016/j.tiv.2020.104799
602	14	2020	145	Xanthohumol	15	None	0	None	0	NG	PANC‑1	DMEM	24	MTT	103.44			-	10.1016/j.tiv.2020.104799
603	14	2020	145	Xanthohumol	25	None	0	None	0	NG	PANC‑1	DMEM	24	MTT	79.49			-	10.1016/j.tiv.2020.104799
604	14	2020	145	Xanthohumol	50	None	0	None	0	NG	PANC‑1	DMEM	24	MTT	13.76			-	10.1016/j.tiv.2020.104799
605	14	2020	145	Xanthohumol	100	None	0	None	0	NG	PANC‑1	DMEM	24	MTT	1.02			-	10.1016/j.tiv.2020.104799
606	14	2020	145	Xanthohumol	150	None	0	None	0	NG	PANC‑1	DMEM	24	MTT	0.51			-	10.1016/j.tiv.2020.104799
607	14	2020	146	Phenethyl Isothiocyanate	1	None	0	None	0	NG	PANC‑1	DMEM	24	MTT	152.36			-	10.1016/j.tiv.2020.104799
608	14	2020	146	Phenethyl Isothiocyanate	2.5	None	0	None	0	NG	PANC‑1	DMEM	24	MTT	142.68			-	10.1016/j.tiv.2020.104799
609	14	2020	146	Phenethyl Isothiocyanate	5	None	0	None	0	NG	PANC‑1	DMEM	24	MTT	134.01			-	10.1016/j.tiv.2020.104799
610	14	2020	146	Phenethyl Isothiocyanate	15	None	0	None	0	NG	PANC‑1	DMEM	24	MTT	74.9			-	10.1016/j.tiv.2020.104799
611	14	2020	146	Phenethyl Isothiocyanate	25	None	0	None	0	NG	PANC‑1	DMEM	24	MTT	47.9			-	10.1016/j.tiv.2020.104799
612	14	2020	146	Phenethyl Isothiocyanate	50	None	0	None	0	NG	PANC‑1	DMEM	24	MTT	16.31			-	10.1016/j.tiv.2020.104799
613	14	2020	146	Phenethyl Isothiocyanate	100	None	0	None	0	NG	PANC‑1	DMEM	24	MTT	7.13			-	10.1016/j.tiv.2020.104799
614	14	2020	146	Phenethyl Isothiocyanate	150	None	0	None	0	NG	PANC‑1	DMEM	24	MTT	5.1			-	10.1016/j.tiv.2020.104799
615	15	2016	147	None	0	None	0	None	0	NG	8988 T	DMEM	16		100	Annexin VFITC+ PI doublestaining	6.75	-	10.1016/j.biocel.2016.07.033
616	15	2016	147	Quercetin	30	None	0	None	0	NG	8988 T	DMEM	16		93.8383	Annexin VFITC+ PI doublestaining	8.5	-	10.1016/j.biocel.2016.07.033
617	15	2016	147	Quercetin	60	None	0	None	0	NG	8988 T	DMEM	16		85	Annexin VFITC+ PI doublestaining	7.875	-	10.1016/j.biocel.2016.07.033
618	15	2016	147	Quercetin	90	None	0	None	0	NG	8988 T	DMEM	16		78.9393	Annexin VFITC+ PI doublestaining	10.375	-	10.1016/j.biocel.2016.07.033
619	16	2021	148	None	0	None	0	None	0	Carboxymethyl cellulose sodium salt solution	PANC‑1	DMEM	72	CCK8	99.57			-	10.1007/s10787-021-00848-1
620	16	2021	148	Kaempferol	6	None	0	None	0	Carboxymethyl cellulose sodium salt solution	PANC‑1	DMEM	72	CCK8	95.96			inhibition of the PI3K/AKT signaling pathway	10.1007/s10787-021-00848-1
621	16	2021	148	Kaempferol	12	None	0	None	0	Carboxymethyl cellulose sodium salt solution	PANC‑1	DMEM	72	CCK8	96.19			inhibition of the PI3K/AKT signaling pathway	10.1007/s10787-021-00848-1
622	16	2021	148	Kaempferol	24	None	0	None	0	Carboxymethyl cellulose sodium salt solution	PANC‑1	DMEM	72	CCK8	88.29			inhibition of the PI3K/AKT signaling pathway	10.1007/s10787-021-00848-1
623	16	2021	148	Kaempferol	48	None	0	None	0	Carboxymethyl cellulose sodium salt solution	PANC‑1	DMEM	72	CCK8	73.19			inhibition of the PI3K/AKT signaling pathway	10.1007/s10787-021-00848-1
624	16	2021	148	Kaempferol	96	None	0	None	0	Carboxymethyl cellulose sodium salt solution	PANC‑1	DMEM	72	CCK8	54.7			inhibition of the PI3K/AKT signaling pathway	10.1007/s10787-021-00848-1
625	16	2021	148	Kaempferol	108.47	None	0	None	0	Carboxymethyl cellulose sodium salt solution	PANC‑1	DMEM	72	CCK8	50			inhibition of the PI3K/AKT signaling pathway	10.1007/s10787-021-00848-1
626	16	2021	148	Kaempferol	192	None	0	None	0	Carboxymethyl cellulose sodium salt solution	PANC‑1	DMEM	72	CCK8	31.7			inhibition of the PI3K/AKT signaling pathway	10.1007/s10787-021-00848-1
627	16	2021	149	None	0	None	0	None	0	Carboxymethyl cellulose sodium salt solution	BxPC-3	DMEM	72	CCK8	98.67			-	10.1007/s10787-021-00848-1
628	16	2021	149	Kaempferol	6	None	0	None	0	Carboxymethyl cellulose sodium salt solution	BxPC-3	DMEM	72	CCK8	98.44			inhibition of the PI3K/AKT signaling pathway	10.1007/s10787-021-00848-1
629	16	2021	149	Kaempferol	12	None	0	None	0	Carboxymethyl cellulose sodium salt solution	BxPC-3	DMEM	72	CCK8	97.09			inhibition of the PI3K/AKT signaling pathway	10.1007/s10787-021-00848-1
630	16	2021	149	Kaempferol	24	None	0	None	0	Carboxymethyl cellulose sodium salt solution	BxPC-3	DMEM	72	CCK8	92.8			inhibition of the PI3K/AKT signaling pathway	10.1007/s10787-021-00848-1
631	16	2021	149	Kaempferol	48	None	0	None	0	Carboxymethyl cellulose sodium salt solution	BxPC-3	DMEM	72	CCK8	73.19			inhibition of the PI3K/AKT signaling pathway	10.1007/s10787-021-00848-1
632	16	2021	149	Kaempferol	96	None	0	None	0	Carboxymethyl cellulose sodium salt solution	BxPC-3	DMEM	72	CCK8	63.27			inhibition of the PI3K/AKT signaling pathway	10.1007/s10787-021-00848-1
633	16	2021	149	Kaempferol	155.21	None	0	None	0	Carboxymethyl cellulose sodium salt solution	BxPC-3	DMEM	72	CCK8	50			inhibition of the PI3K/AKT signaling pathway	10.1007/s10787-021-00848-1
634	16	2021	149	Kaempferol	192	None	0	None	0	Carboxymethyl cellulose sodium salt solution	BxPC-3	DMEM	72	CCK8	46.13			inhibition of the PI3K/AKT signaling pathway	10.1007/s10787-021-00848-1
635	17	2017	150	None	0	None	0	None	0	DMSO	PaTu8988	RPMI 1640	24	CCK8	100			-	10.2147/OTT.S136840
636	17	2017	150	Quercetin	20	None	0	None	0	DMSO	PaTu8988	RPMI 1640	24	CCK8	86			inhibited STAT3 signaling	10.2147/OTT.S136840
637	17	2017	150	Quercetin	40	None	0	None	0	DMSO	PaTu8988	RPMI 1640	24	CCK8	79.6			inhibited STAT3 signaling	10.2147/OTT.S136840
638	17	2017	150	Quercetin	80	None	0	None	0	DMSO	PaTu8988	RPMI 1640	24	CCK8	64.3			inhibited STAT3 signaling	10.2147/OTT.S136840
639	17	2017	150	Quercetin	131.05	None	0	None	0	DMSO	PaTu8988	RPMI 1640	24	CCK8	50			inhibited STAT3 signaling	10.2147/OTT.S136840
640	17	2017	150	Quercetin	160	None	0	None	0	DMSO	PaTu8988	RPMI 1640	24	CCK8	43			inhibited STAT3 signaling	10.2147/OTT.S136840
641	17	2017	151	None	0	None	0	None	0	DMSO	PANC‑1	DMEM	24	CCK8	100			-	10.2147/OTT.S136840
642	17	2017	151	Quercetin	20	None	0	None	0	DMSO	PANC‑1	DMEM	24	CCK8	89.3			inhibited STAT3 signaling	10.2147/OTT.S136840
643	17	2017	151	Quercetin	40	None	0	None	0	DMSO	PANC‑1	DMEM	24	CCK8	75			inhibited STAT3 signaling	10.2147/OTT.S136840
644	17	2017	151	Quercetin	244.909	None	0	None	0	DMSO	PANC‑1	DMEM	24	CCK8	50			inhibited STAT3 signaling	10.2147/OTT.S136840
645	17	2017	152	Quercetin	80	None	0	None	0	DMSO	PANC‑1	DMEM	24	CCK8	70			inhibited STAT3 signaling	10.2147/OTT.S136840
646	17	2017	152	Quercetin	160	None	0	None	0	DMSO	PANC‑1	DMEM	24	CCK8	59			inhibited STAT3 signaling	10.2147/OTT.S136840
647	18	2013	153	None	0	None	0	None	0	DMSO	PANC‑1	DMEM	24	MTT	100			-	10.4174/jkss.2013.85.6.249
648	18	2013	153	Quercetin	25	None	0	None	0	DMSO	PANC‑1	DMEM	24	MTT	62.71			-	10.4174/jkss.2013.85.6.249
649	18	2013	153	Quercetin	50	None	0	None	0	DMSO	PANC‑1	DMEM	24	MTT	46.34			-	10.4174/jkss.2013.85.6.249
650	18	2013	154	None	0	None	0	None	0	DMSO	PANC‑1	DMEM	24	MTT	100			-	10.4174/jkss.2013.85.6.249
651	18	2013	154	Quercetin	6.25	None	0	None	0	DMSO	PANC‑1	DMEM	24	MTT	87.612			-	10.4174/jkss.2013.85.6.249
652	18	2013	154	Quercetin	12.5	None	0	None	0	DMSO	PANC‑1	DMEM	24	MTT	76			-	10.4174/jkss.2013.85.6.249
653	18	2013	154	Quercetin	25	None	0	None	0	DMSO	PANC‑1	DMEM	24	MTT	62			-	10.4174/jkss.2013.85.6.249
654	18	2013	154	Quercetin	50	None	0	None	0	DMSO	PANC‑1	DMEM	24	MTT	43			-	10.4174/jkss.2013.85.6.249
655	18	2013	154	Quercetin	100	None	0	None	0	DMSO	PANC‑1	DMEM	24	MTT	18			-	10.4174/jkss.2013.85.6.249
656	18	2013	155	Quercetin	50	None	0	None	0	DMSO	PANC‑1	DMEM	0	MTT	100			-	10.4174/jkss.2013.85.6.249
657	18	2013	156	Quercetin	50	None	0	None	0	DMSO	PANC‑1	DMEM	6	MTT	97.35			-	10.4174/jkss.2013.85.6.249
658	18	2013	157	Quercetin	50	None	0	None	0	DMSO	PANC‑1	DMEM	12	MTT	74.172			-	10.4174/jkss.2013.85.6.249
659	18	2013	158	Quercetin	50	None	0	None	0	DMSO	PANC‑1	DMEM	18	MTT	64.9			-	10.4174/jkss.2013.85.6.249
660	18	2013	159	Quercetin	50	None	0	None	0	DMSO	PANC‑1	DMEM	24	MTT	48.344			-	10.4174/jkss.2013.85.6.249
661	19	2014	160	None	0	None	0	None	0	PBS	BxPC-3	RPMI 1640	24	MTT	100.35			-	10.1002/ar.22897
662	19	2014	160	Berbamine	0.663306	None	0	None	0	PBS	BxPC-3	RPMI 1640	24	MTT	91.79			-	10.1002/ar.22897
663	19	2014	160	Berbamine	1.32661	None	0	None	0	PBS	BxPC-3	RPMI 1640	24	MTT	84.81			-	10.1002/ar.22897
664	19	2014	160	Berbamine	2.65322	None	0	None	0	PBS	BxPC-3	RPMI 1640	24	MTT	72.5			-	10.1002/ar.22897
665	19	2014	160	Berbamine	5.30645	None	0	None	0	PBS	BxPC-3	RPMI 1640	24	MTT	57.52			-	10.1002/ar.22897
666	19	2014	160	Berbamine	9.11382	None	0	None	0	PBS	BxPC-3	RPMI 1640	24	MTT	50			-	10.1002/ar.22897
667	19	2014	160	Berbamine	10.6129	None	0	None	0	PBS	BxPC-3	RPMI 1640	24	MTT	42.54			-	10.1002/ar.22897
668	19	2014	160	Berbamine	21.2258	None	0	None	0	PBS	BxPC-3	RPMI 1640	24	MTT	28.17			-	10.1002/ar.22897
669	19	2014	160	Berbamine	42.4516	None	0	None	0	PBS	BxPC-3	RPMI 1640	24	MTT	20.37			-	10.1002/ar.22897
670	19	2014	161	None	0	None	0	None	0	PBS	BxPC-3	RPMI 1640	48	MTT	100.41			-	10.1002/ar.22897
671	19	2014	161	Berbamine	0.663306	None	0	None	0	PBS	BxPC-3	RPMI 1640	48	MTT	88.09			-	10.1002/ar.22897
672	19	2014	161	Berbamine	1.32661	None	0	None	0	PBS	BxPC-3	RPMI 1640	48	MTT	79.27			-	10.1002/ar.22897
673	19	2014	161	Berbamine	2.65322	None	0	None	0	PBS	BxPC-3	RPMI 1640	48	MTT	72.09			-	10.1002/ar.22897
674	19	2014	161	Berbamine	5.30645	None	0	None	0	PBS	BxPC-3	RPMI 1640	48	MTT	50.74			-	10.1002/ar.22897
675	19	2014	161	Berbamine	5.99629	None	0	None	0	PBS	BxPC-3	RPMI 1640	48	MTT	50			-	10.1002/ar.22897
676	19	2014	161	Berbamine	10.6129	None	0	None	0	PBS	BxPC-3	RPMI 1640	48	MTT	36.58			-	10.1002/ar.22897
677	19	2014	161	Berbamine	21.2258	None	0	None	0	PBS	BxPC-3	RPMI 1640	48	MTT	26.12			-	10.1002/ar.22897
678	19	2014	161	Berbamine	42.4516	None	0	None	0	PBS	BxPC-3	RPMI 1640	48	MTT	17.7			-	10.1002/ar.22897
679	19	2014	162	None	0	None	0	None	0	PBS	BxPC-3	RPMI 1640	72	MTT	100.2			-	10.1002/ar.22897
680	19	2014	162	Berbamine	0.663306	None	0	None	0	PBS	BxPC-3	RPMI 1640	72	MTT	82.14			-	10.1002/ar.22897
681	19	2014	162	Berbamine	1.32661	None	0	None	0	PBS	BxPC-3	RPMI 1640	72	MTT	67.57			-	10.1002/ar.22897
682	19	2014	162	Berbamine	2.65322	None	0	None	0	PBS	BxPC-3	RPMI 1640	72	MTT	55.67			-	10.1002/ar.22897
683	19	2014	162	Berbamine	3.03794	None	0	None	0	PBS	BxPC-3	RPMI 1640	72	MTT	50			-	10.1002/ar.22897
684	19	2014	162	Berbamine	5.30645	None	0	None	0	PBS	BxPC-3	RPMI 1640	72	MTT	36.79			-	10.1002/ar.22897
685	19	2014	162	Berbamine	10.6129	None	0	None	0	PBS	BxPC-3	RPMI 1640	72	MTT	27.35			-	10.1002/ar.22897
686	19	2014	162	Berbamine	21.2258	None	0	None	0	PBS	BxPC-3	RPMI 1640	72	MTT	20.37			-	10.1002/ar.22897
687	19	2014	162	Berbamine	42.4516	None	0	None	0	PBS	BxPC-3	RPMI 1640	72	MTT	17.09			-	10.1002/ar.22897
688	19	2014	163	None	0	None	0	None	0	PBS	PANC‑1	DMEM	24	MTT	99.66			-	10.1002/ar.22897
689	19	2014	163	Berbamine	0.663306	None	0	None	0	PBS	PANC‑1	DMEM	24	MTT	96.23			-	10.1002/ar.22897
690	19	2014	163	Berbamine	1.32661	None	0	None	0	PBS	PANC‑1	DMEM	24	MTT	90.83			-	10.1002/ar.22897
691	19	2014	163	Berbamine	2.65322	None	0	None	0	PBS	PANC‑1	DMEM	24	MTT	74.17			-	10.1002/ar.22897
692	19	2014	163	Berbamine	5.30645	None	0	None	0	PBS	PANC‑1	DMEM	24	MTT	65.1			-	10.1002/ar.22897
693	19	2014	163	Berbamine	9.23322	None	0	None	0	PBS	PANC‑1	DMEM	24	MTT	50			-	10.1002/ar.22897
694	19	2014	163	Berbamine	10.6129	None	0	None	0	PBS	PANC‑1	DMEM	24	MTT	41.57			-	10.1002/ar.22897
695	19	2014	163	Berbamine	21.2258	None	0	None	0	PBS	PANC‑1	DMEM	24	MTT	33.48			-	10.1002/ar.22897
696	19	2014	163	Berbamine	42.4516	None	0	None	0	PBS	PANC‑1	DMEM	24	MTT	16.32			-	10.1002/ar.22897
697	19	2014	164	None	0	None	0	None	0	PBS	PANC‑1	DMEM	48	MTT	99.41			-	10.1002/ar.22897
698	19	2014	164	Berbamine	0.663306	None	0	None	0	PBS	PANC‑1	DMEM	48	MTT	92.79			-	10.1002/ar.22897
699	19	2014	164	Berbamine	1.32661	None	0	None	0	PBS	PANC‑1	DMEM	48	MTT	88.87			-	10.1002/ar.22897
700	19	2014	164	Berbamine	2.65322	None	0	None	0	PBS	PANC‑1	DMEM	48	MTT	72.7			-	10.1002/ar.22897
701	19	2014	164	Berbamine	5.30645	None	0	None	0	PBS	PANC‑1	DMEM	48	MTT	51.86			-	10.1002/ar.22897
702	19	2014	164	Berbamine	7.04431	None	0	None	0	PBS	PANC‑1	DMEM	48	MTT	50			-	10.1002/ar.22897
703	19	2014	164	Berbamine	10.6129	None	0	None	0	PBS	PANC‑1	DMEM	48	MTT	31.52			-	10.1002/ar.22897
704	19	2014	164	Berbamine	21.2258	None	0	None	0	PBS	PANC‑1	DMEM	48	MTT	27.35			-	10.1002/ar.22897
705	19	2014	164	Berbamine	42.4516	None	0	None	0	PBS	PANC‑1	DMEM	48	MTT	12.4			-	10.1002/ar.22897
706	19	2014	165	None	0	None	0	None	0	PBS	PANC‑1	DMEM	72	MTT	99.66			-	10.1002/ar.22897
707	19	2014	165	Berbamine	0.663306	None	0	None	0	PBS	PANC‑1	DMEM	72	MTT	80.54			-	10.1002/ar.22897
708	19	2014	165	Berbamine	1.32661	None	0	None	0	PBS	PANC‑1	DMEM	72	MTT	70.98			-	10.1002/ar.22897
709	19	2014	165	Berbamine	2.65322	None	0	None	0	PBS	PANC‑1	DMEM	72	MTT	48.68			-	10.1002/ar.22897
710	19	2014	165	Berbamine	3.9533	None	0	None	0	PBS	PANC‑1	DMEM	72	MTT	50			-	10.1002/ar.22897
711	19	2014	165	Berbamine	5.30645	None	0	None	0	PBS	PANC‑1	DMEM	72	MTT	41.32			-	10.1002/ar.22897
712	19	2014	165	Berbamine	10.6129	None	0	None	0	PBS	PANC‑1	DMEM	72	MTT	28.82			-	10.1002/ar.22897
713	19	2014	165	Berbamine	21.2258	None	0	None	0	PBS	PANC‑1	DMEM	72	MTT	24.17			-	10.1002/ar.22897
714	19	2014	165	Berbamine	42.4516	None	0	None	0	PBS	PANC‑1	DMEM	72	MTT	10.69			-	10.1002/ar.22897
715	19	2014	166	None	0	None	0	None	0	PBS	BxPC-3	RPMI 1640	48	MTT	100.21	Annexin VFITC+ PI doublestaining	3.16	-	10.1002/ar.22897
716	19	2014	166	Berbamine	6.63306	None	0	None	0	PBS	BxPC-3	RPMI 1640	48	MTT	56.66	Annexin VFITC+ PI doublestaining	22.81	-	10.1002/ar.22897
717	19	2014	167	None	0	Gemcitabine	1.89971	None	0	PBS	BxPC-3	RPMI 1640	48	MTT	61.73	Annexin VFITC+ PI doublestaining	29.47	-	10.1002/ar.22897
718	19	2014	167	Berbamine	6.63306	Gemcitabine	1.89971	None	0	PBS	BxPC-3	RPMI 1640	48	MTT	37.21	Annexin VFITC+ PI doublestaining	47.72	activating transforming growth factor-b/Smad (TGF-b/Smad) signaling pathway	10.1002/ar.22897
719	19	2014	168	None	0	None	0	None	0	PBS	PANC‑1	DMEM	48	MTT	100	Annexin VFITC+ PI doublestaining	3.68	-	10.1002/ar.22897
720	19	2014	168	Berbamine	6.63306	None	0	None	0	PBS	PANC‑1	DMEM	48	MTT	69.47	Annexin VFITC+ PI doublestaining	37.19	-	10.1002/ar.22897
721	19	2014	169	None	0	Gemcitabine	18.9971	None	0	PBS	PANC‑1	DMEM	48	MTT	62.53	Annexin VFITC+ PI doublestaining	26.32	-	10.1002/ar.22897
722	19	2014	169	Berbamine	6.63306	Gemcitabine	18.9971	None	0	PBS	PANC‑1	DMEM	48	MTT	44.63	Annexin VFITC+ PI doublestaining	55.26	activating transforming growth factor-b/Smad (TGF-b/Smad) signaling pathway	10.1002/ar.22897
723	20	2014	170	None	0	None	0	None	0	NG	CAPAN-2	RPMI 1640	12	CCK8	100			-	10.1007/s00432-014-1624-4
724	20	2014	171	None	0	None	0	None	0	NG	CAPAN-2	RPMI 1640	24	CCK8	100	Annexin VFITC+ PI doublestaining	13.97	-	10.1007/s00432-014-1624-4
725	20	2014	171	Resveratrol	10	None	0	None	0	NG	CAPAN-2	RPMI 1640	12	CCK8	85.36			-	10.1007/s00432-014-1624-4
726	20	2014	172	Resveratrol	10	None	0	None	0	NG	CAPAN-2	RPMI 1640	24	CCK8	85.36			-	10.1007/s00432-014-1624-4
727	20	2014	172	Resveratrol	50	None	0	None	0	NG	CAPAN-2	RPMI 1640	12	CCK8	83.21			-	10.1007/s00432-014-1624-4
728	20	2014	173	Resveratrol	50	None	0	None	0	NG	CAPAN-2	RPMI 1640	24	CCK8	75.36			-	10.1007/s00432-014-1624-4
729	20	2014	173	Resveratrol	100	None	0	None	0	NG	CAPAN-2	RPMI 1640	12	CCK8	78.93			-	10.1007/s00432-014-1624-4
730	20	2014	174	Resveratrol	100	None	0	None	0	NG	CAPAN-2	RPMI 1640	24	CCK8	68.93	Annexin VFITC+ PI doublestaining	20.95	-	10.1007/s00432-014-1624-4
731	21	2011	175	None	0	None	0	None	0	DMSO	CAPAN-2	RPMI 1640	24	MTT	99.698			-	10.3760/cma.j.issn.0366-6999.2011.11.017
732	21	2011	175	Resveratrol	20	None	0	None	0	DMSO	CAPAN-2	RPMI 1640	24	MTT	96.686			extracellular signal-regulated kinase (ERK) activation	10.3760/cma.j.issn.0366-6999.2011.11.017
733	21	2011	175	Resveratrol	50	None	0	None	0	DMSO	CAPAN-2	RPMI 1640	24	MTT	98.192			extracellular signal-regulated kinase (ERK) activation	10.3760/cma.j.issn.0366-6999.2011.11.017
734	21	2011	175	Resveratrol	100	None	0	None	0	DMSO	CAPAN-2	RPMI 1640	24	MTT	91.265			extracellular signal-regulated kinase (ERK) activation	10.3760/cma.j.issn.0366-6999.2011.11.017
735	21	2011	175	Resveratrol	200	None	0	None	0	DMSO	CAPAN-2	RPMI 1640	24	MTT	71.385			extracellular signal-regulated kinase (ERK) activation	10.3760/cma.j.issn.0366-6999.2011.11.017
736	21	2011	176	None	0	None	0	None	0	DMSO	Colo357	DMEM	24	MTT	100			-	10.3760/cma.j.issn.0366-6999.2011.11.017
737	21	2011	176	Resveratrol	20	None	0	None	0	DMSO	Colo357	DMEM	24	MTT	98.753			extracellular signal-regulated kinase (ERK) activation	10.3760/cma.j.issn.0366-6999.2011.11.017
738	21	2011	176	Resveratrol	50	None	0	None	0	DMSO	Colo357	DMEM	24	MTT	91.9			extracellular signal-regulated kinase (ERK) activation	10.3760/cma.j.issn.0366-6999.2011.11.017
739	21	2011	176	Resveratrol	100	None	0	None	0	DMSO	Colo357	DMEM	24	MTT	79.439			extracellular signal-regulated kinase (ERK) activation	10.3760/cma.j.issn.0366-6999.2011.11.017
740	21	2011	176	Resveratrol	200	None	0	None	0	DMSO	Colo357	DMEM	24	MTT	28.037			extracellular signal-regulated kinase (ERK) activation	10.3760/cma.j.issn.0366-6999.2011.11.017
741	22	2010	177	Pterostilbene	72	None	0	None	0	DMSO	Mia PaCa-2	DMEM	24	MTT	50			-	10.1007/s11605-010-1164-4
742	22	2010	178	Pterostilbene	10	None	0	None	0	DMSO	Mia PaCa-2	DMEM	48	MTT	94.92			-	10.1007/s11605-010-1164-4
743	22	2010	178	Pterostilbene	20	None	0	None	0	DMSO	Mia PaCa-2	DMEM	48	MTT	87.56			-	10.1007/s11605-010-1164-4
744	22	2010	178	Pterostilbene	30	None	0	None	0	DMSO	Mia PaCa-2	DMEM	48	MTT	78.68			-	10.1007/s11605-010-1164-4
745	22	2010	178	Pterostilbene	40	None	0	None	0	DMSO	Mia PaCa-2	DMEM	48	MTT	73.1			-	10.1007/s11605-010-1164-4
746	22	2010	178	Pterostilbene	50	None	0	None	0	DMSO	Mia PaCa-2	DMEM	48	MTT	61.42			-	10.1007/s11605-010-1164-4
747	22	2010	178	Pterostilbene	75	None	0	None	0	DMSO	Mia PaCa-2	DMEM	48	MTT	55.58			-	10.1007/s11605-010-1164-4
748	22	2010	178	Pterostilbene	100	None	0	None	0	DMSO	Mia PaCa-2	DMEM	48	MTT	21.83			-	10.1007/s11605-010-1164-4
749	22	2010	179	Pterostilbene	10	None	0	None	0	DMSO	Mia PaCa-2	DMEM	72	MTT	95.18			-	10.1007/s11605-010-1164-4
750	22	2010	179	Pterostilbene	20	None	0	None	0	DMSO	Mia PaCa-2	DMEM	72	MTT	75.63			-	10.1007/s11605-010-1164-4
751	22	2010	179	Pterostilbene	30	None	0	None	0	DMSO	Mia PaCa-2	DMEM	72	MTT	70.05			-	10.1007/s11605-010-1164-4
752	22	2010	179	Pterostilbene	40	None	0	None	0	DMSO	Mia PaCa-2	DMEM	72	MTT	66.24			-	10.1007/s11605-010-1164-4
753	22	2010	179	Pterostilbene	50	None	0	None	0	DMSO	Mia PaCa-2	DMEM	72	MTT	58.12			-	10.1007/s11605-010-1164-4
754	22	2010	179	Pterostilbene	75	None	0	None	0	DMSO	Mia PaCa-2	DMEM	72	MTT	48.73			-	10.1007/s11605-010-1164-4
755	22	2010	179	Pterostilbene	100	None	0	None	0	DMSO	Mia PaCa-2	DMEM	72	MTT	15.74			-	10.1007/s11605-010-1164-4
756	22	2010	180	Pterostilbene	84	None	0	None	0	DMSO	PANC‑1	DMEM	24	MTT	50			-	10.1007/s11605-010-1164-4
757	22	2010	181	Pterostilbene	10	None	0	None	0	DMSO	PANC‑1	DMEM	48	MTT	97.73			-	10.1007/s11605-010-1164-4
758	22	2010	181	Pterostilbene	20	None	0	None	0	DMSO	PANC‑1	DMEM	48	MTT	93.43			-	10.1007/s11605-010-1164-4
759	22	2010	181	Pterostilbene	30	None	0	None	0	DMSO	PANC‑1	DMEM	48	MTT	90.15			-	10.1007/s11605-010-1164-4
760	22	2010	181	Pterostilbene	40	None	0	None	0	DMSO	PANC‑1	DMEM	48	MTT	85.1			-	10.1007/s11605-010-1164-4
761	22	2010	181	Pterostilbene	50	None	0	None	0	DMSO	PANC‑1	DMEM	48	MTT	80.05			-	10.1007/s11605-010-1164-4
762	22	2010	181	Pterostilbene	75	None	0	None	0	DMSO	PANC‑1	DMEM	48	MTT	72.73			-	10.1007/s11605-010-1164-4
763	22	2010	181	Pterostilbene	100	None	0	None	0	DMSO	PANC‑1	DMEM	48	MTT	29.29			-	10.1007/s11605-010-1164-4
764	22	2010	182	Pterostilbene	10	None	0	None	0	DMSO	PANC‑1	DMEM	72	MTT	91.41			-	10.1007/s11605-010-1164-4
765	22	2010	182	Pterostilbene	20	None	0	None	0	DMSO	PANC‑1	DMEM	72	MTT	86.11			-	10.1007/s11605-010-1164-4
766	22	2010	182	Pterostilbene	30	None	0	None	0	DMSO	PANC‑1	DMEM	72	MTT	76.01			-	10.1007/s11605-010-1164-4
767	22	2010	182	Pterostilbene	40	None	0	None	0	DMSO	PANC‑1	DMEM	72	MTT	65.4			-	10.1007/s11605-010-1164-4
768	22	2010	182	Pterostilbene	50	None	0	None	0	DMSO	PANC‑1	DMEM	72	MTT	58.84			-	10.1007/s11605-010-1164-4
769	22	2010	182	Pterostilbene	75	None	0	None	0	DMSO	PANC‑1	DMEM	72	MTT	52.78			-	10.1007/s11605-010-1164-4
770	22	2010	182	Pterostilbene	100	None	0	None	0	DMSO	PANC‑1	DMEM	72	MTT	16.92			-	10.1007/s11605-010-1164-4
771	23	2009	183	None	0	None	0	None	0	DMSO	PANC‑1	DMEM	24	MTT	100.23			-	10.1016/j.bcp.2009.02.021
772	23	2009	183	Emodin	10	None	0	None	0	DMSO	PANC‑1	DMEM	24	MTT	96.897			inhibition β-catenin/Tcf/Lef signaling	10.1016/j.bcp.2009.02.021
773	23	2009	183	Emodin	20	None	0	None	0	DMSO	PANC‑1	DMEM	24	MTT	98.09			inhibition β-catenin/Tcf/Lef signaling	10.1016/j.bcp.2009.02.021
774	23	2009	183	Emodin	40	None	0	None	0	DMSO	PANC‑1	DMEM	24	MTT	95.226			inhibition β-catenin/Tcf/Lef signaling	10.1016/j.bcp.2009.02.021
775	23	2009	183	Emodin	80	None	0	None	0	DMSO	PANC‑1	DMEM	24	MTT	63.961			inhibition β-catenin/Tcf/Lef signaling	10.1016/j.bcp.2009.02.021
776	23	2009	183	Emodin	160	None	0	None	0	DMSO	PANC‑1	DMEM	24	MTT	44.868			inhibition β-catenin/Tcf/Lef signaling	10.1016/j.bcp.2009.02.021
777	23	2009	184	None	0	None	0	None	0	DMSO	PANC‑1	DMEM	48	MTT	100			-	10.1016/j.bcp.2009.02.021
778	23	2009	184	Emodin	10	None	0	None	0	DMSO	PANC‑1	DMEM	48	MTT	92.362			inhibition β-catenin/Tcf/Lef signaling	10.1016/j.bcp.2009.02.021
779	23	2009	184	Emodin	20	None	0	None	0	DMSO	PANC‑1	DMEM	48	MTT	90.93			inhibition β-catenin/Tcf/Lef signaling	10.1016/j.bcp.2009.02.021
780	23	2009	184	Emodin	40	None	0	None	0	DMSO	PANC‑1	DMEM	48	MTT	84.9642			inhibition β-catenin/Tcf/Lef signaling	10.1016/j.bcp.2009.02.021
781	23	2009	184	Emodin	80	None	0	None	0	DMSO	PANC‑1	DMEM	48	MTT	44.152			inhibition β-catenin/Tcf/Lef signaling	10.1016/j.bcp.2009.02.021
782	23	2009	184	Emodin	160	None	0	None	0	DMSO	PANC‑1	DMEM	48	MTT	19.093			inhibition β-catenin/Tcf/Lef signaling	10.1016/j.bcp.2009.02.021
783	23	2009	185	None	0	None	0	None	0	DMSO	PANC‑1	DMEM	72	MTT	100			-	10.1016/j.bcp.2009.02.021
784	23	2009	185	Emodin	10	None	0	None	0	DMSO	PANC‑1	DMEM	72	MTT	85.68			inhibition β-catenin/Tcf/Lef signaling	10.1016/j.bcp.2009.02.021
785	23	2009	185	Emodin	20	None	0	None	0	DMSO	PANC‑1	DMEM	72	MTT	82.1			inhibition β-catenin/Tcf/Lef signaling	10.1016/j.bcp.2009.02.021
786	23	2009	185	Emodin	40	None	0	None	0	DMSO	PANC‑1	DMEM	72	MTT	67.064			inhibition β-catenin/Tcf/Lef signaling	10.1016/j.bcp.2009.02.021
787	23	2009	185	Emodin	80	None	0	None	0	DMSO	PANC‑1	DMEM	72	MTT	15.99			inhibition β-catenin/Tcf/Lef signaling	10.1016/j.bcp.2009.02.021
788	23	2009	185	Emodin	160	None	0	None	0	DMSO	PANC‑1	DMEM	72	MTT	5.7279			inhibition β-catenin/Tcf/Lef signaling	10.1016/j.bcp.2009.02.021
789	23	2009	186	None	0	None	0	None	0	DMSO	BxPC-3	RPMI 1640	24	MTT	100.23			-	10.1016/j.bcp.2009.02.021
790	23	2009	186	Emodin	10	None	0	None	0	DMSO	BxPC-3	RPMI 1640	24	MTT	95.942			inhibition β-catenin/Tcf/Lef signaling	10.1016/j.bcp.2009.02.021
791	23	2009	186	Emodin	20	None	0	None	0	DMSO	BxPC-3	RPMI 1640	24	MTT	89.737			inhibition β-catenin/Tcf/Lef signaling	10.1016/j.bcp.2009.02.021
792	23	2009	186	Emodin	40	None	0	None	0	DMSO	BxPC-3	RPMI 1640	24	MTT	68.496			inhibition β-catenin/Tcf/Lef signaling	10.1016/j.bcp.2009.02.021
793	23	2009	186	Emodin	80	None	0	None	0	DMSO	BxPC-3	RPMI 1640	24	MTT	36.992			inhibition β-catenin/Tcf/Lef signaling	10.1016/j.bcp.2009.02.021
794	23	2009	186	Emodin	160	None	0	None	0	DMSO	BxPC-3	RPMI 1640	24	MTT	10.978			inhibition β-catenin/Tcf/Lef signaling	10.1016/j.bcp.2009.02.021
795	23	2009	187	None	0	None	0	None	0	DMSO	BxPC-3	RPMI 1640	48	MTT	100.23			-	10.1016/j.bcp.2009.02.021
796	23	2009	187	Emodin	10	None	0	None	0	DMSO	BxPC-3	RPMI 1640	48	MTT	93.317			inhibition β-catenin/Tcf/Lef signaling	10.1016/j.bcp.2009.02.021
797	23	2009	187	Emodin	20	None	0	None	0	DMSO	BxPC-3	RPMI 1640	48	MTT	87.112			inhibition β-catenin/Tcf/Lef signaling	10.1016/j.bcp.2009.02.021
798	23	2009	187	Emodin	40	None	0	None	0	DMSO	BxPC-3	RPMI 1640	48	MTT	57.279			inhibition β-catenin/Tcf/Lef signaling	10.1016/j.bcp.2009.02.021
799	23	2009	187	Emodin	80	None	0	None	0	DMSO	BxPC-3	RPMI 1640	48	MTT	22.195			inhibition β-catenin/Tcf/Lef signaling	10.1016/j.bcp.2009.02.021
800	23	2009	187	Emodin	160	None	0	None	0	DMSO	BxPC-3	RPMI 1640	48	MTT	1.9093			inhibition β-catenin/Tcf/Lef signaling	10.1016/j.bcp.2009.02.021
801	23	2009	188	None	0	None	0	None	0	DMSO	BxPC-3	RPMI 1640	72	MTT	100			-	10.1016/j.bcp.2009.02.021
802	23	2009	188	Emodin	10	None	0	None	0	DMSO	BxPC-3	RPMI 1640	72	MTT	73.269			inhibition β-catenin/Tcf/Lef signaling	10.1016/j.bcp.2009.02.021
803	23	2009	188	Emodin	20	None	0	None	0	DMSO	BxPC-3	RPMI 1640	72	MTT	56.801			inhibition β-catenin/Tcf/Lef signaling	10.1016/j.bcp.2009.02.021
804	23	2009	188	Emodin	40	None	0	None	0	DMSO	BxPC-3	RPMI 1640	72	MTT	34.367			inhibition β-catenin/Tcf/Lef signaling	10.1016/j.bcp.2009.02.021
805	23	2009	188	Emodin	80	None	0	None	0	DMSO	BxPC-3	RPMI 1640	72	MTT	6.2052			inhibition β-catenin/Tcf/Lef signaling	10.1016/j.bcp.2009.02.021
806	23	2009	188	Emodin	160	None	0	None	0	DMSO	BxPC-3	RPMI 1640	72	MTT	3.8186			inhibition β-catenin/Tcf/Lef signaling	10.1016/j.bcp.2009.02.021
807	23	2009	189	None	0	None	0	None	0	DMSO	Mia PaCa-2	DMEM	24	MTT	100.23			-	10.1016/j.bcp.2009.02.021
808	23	2009	189	Emodin	10	None	0	None	0	DMSO	Mia PaCa-2	DMEM	24	MTT	92.84			inhibition β-catenin/Tcf/Lef signaling	10.1016/j.bcp.2009.02.021
809	23	2009	189	Emodin	20	None	0	None	0	DMSO	Mia PaCa-2	DMEM	24	MTT	93.078			inhibition β-catenin/Tcf/Lef signaling	10.1016/j.bcp.2009.02.021
810	23	2009	189	Emodin	40	None	0	None	0	DMSO	Mia PaCa-2	DMEM	24	MTT	86.873			inhibition β-catenin/Tcf/Lef signaling	10.1016/j.bcp.2009.02.021
811	23	2009	189	Emodin	80	None	0	None	0	DMSO	Mia PaCa-2	DMEM	24	MTT	66.348			inhibition β-catenin/Tcf/Lef signaling	10.1016/j.bcp.2009.02.021
812	23	2009	189	Emodin	160	None	0	None	0	DMSO	Mia PaCa-2	DMEM	24	MTT	36.754			inhibition β-catenin/Tcf/Lef signaling	10.1016/j.bcp.2009.02.021
813	23	2009	190	None	0	None	0	None	0	DMSO	Mia PaCa-2	DMEM	48	MTT	100			-	10.1016/j.bcp.2009.02.021
814	23	2009	190	Emodin	10	None	0	None	0	DMSO	Mia PaCa-2	DMEM	48	MTT	79.474			inhibition β-catenin/Tcf/Lef signaling	10.1016/j.bcp.2009.02.021
815	23	2009	190	Emodin	20	None	0	None	0	DMSO	Mia PaCa-2	DMEM	48	MTT	57.04			inhibition β-catenin/Tcf/Lef signaling	10.1016/j.bcp.2009.02.021
816	23	2009	190	Emodin	40	None	0	None	0	DMSO	Mia PaCa-2	DMEM	48	MTT	45.346			inhibition β-catenin/Tcf/Lef signaling	10.1016/j.bcp.2009.02.021
817	23	2009	190	Emodin	80	None	0	None	0	DMSO	Mia PaCa-2	DMEM	48	MTT	32.219			inhibition β-catenin/Tcf/Lef signaling	10.1016/j.bcp.2009.02.021
818	23	2009	190	Emodin	160	None	0	None	0	DMSO	Mia PaCa-2	DMEM	48	MTT	25.536			inhibition β-catenin/Tcf/Lef signaling	10.1016/j.bcp.2009.02.021
819	23	2009	191	None	0	None	0	None	0	DMSO	Mia PaCa-2	DMEM	72	MTT	100			-	10.1016/j.bcp.2009.02.021
820	23	2009	191	Emodin	10	None	0	None	0	DMSO	Mia PaCa-2	DMEM	72	MTT	84.964			inhibition β-catenin/Tcf/Lef signaling	10.1016/j.bcp.2009.02.021
821	23	2009	191	Emodin	20	None	0	None	0	DMSO	Mia PaCa-2	DMEM	72	MTT	47.732			inhibition β-catenin/Tcf/Lef signaling	10.1016/j.bcp.2009.02.021
822	23	2009	191	Emodin	40	None	0	None	0	DMSO	Mia PaCa-2	DMEM	72	MTT	33.89			inhibition β-catenin/Tcf/Lef signaling	10.1016/j.bcp.2009.02.021
823	23	2009	191	Emodin	80	None	0	None	0	DMSO	Mia PaCa-2	DMEM	72	MTT	23.627			inhibition β-catenin/Tcf/Lef signaling	10.1016/j.bcp.2009.02.021
824	23	2009	191	Emodin	160	None	0	None	0	DMSO	Mia PaCa-2	DMEM	72	MTT	20.525			inhibition β-catenin/Tcf/Lef signaling	10.1016/j.bcp.2009.02.021
825	23	2009	192	None	0	None	0	None	0	DMSO	PANC‑1	DMEM	48	MTT	100.31			-	10.1016/j.bcp.2009.02.021
826	23	2009	193	None	0	Gemcitabine	19	None	0	DMSO	PANC‑1	DMEM	48	MTT	68.37			-	10.1016/j.bcp.2009.02.021
827	23	2009	193	Emodin	80	None	0	None	0	DMSO	PANC‑1	DMEM	48	MTT	57.827			inhibition β-catenin/Tcf/Lef signaling	10.1016/j.bcp.2009.02.021
828	23	2009	194	Emodin	80	Gemcitabine	19	None	0	DMSO	PANC‑1	DMEM	48	MTT	39.297			inhibition β-catenin/Tcf/Lef signaling	10.1016/j.bcp.2009.02.021
829	23	2009	195	None	0	None	0	None	0	DMSO	BxPC-3	RPMI 1640	48	MTT	99.361			-	10.1016/j.bcp.2009.02.021
830	23	2009	196	None	0	Gemcitabine	1.9	None	0	DMSO	BxPC-3	RPMI 1640	48	MTT	33.546			-	10.1016/j.bcp.2009.02.021
831	23	2009	196	Emodin	40	None	0	None	0	DMSO	BxPC-3	RPMI 1640	48	MTT	45.367			inhibition β-catenin/Tcf/Lef signaling	10.1016/j.bcp.2009.02.021
832	23	2009	197	Emodin	40	Gemcitabine	1.9	None	0	DMSO	BxPC-3	RPMI 1640	48	MTT	20.766			inhibition β-catenin/Tcf/Lef signaling	10.1016/j.bcp.2009.02.021
833	23	2009	198	None	0	None	0	None	0	DMSO	Mia PaCa-2	DMEM	48	MTT	100			-	10.1016/j.bcp.2009.02.021
834	23	2009	199	None	0	Gemcitabine	19	None	0	DMSO	Mia PaCa-2	DMEM	48	MTT	63.98			-	10.1016/j.bcp.2009.02.021
835	23	2009	199	Emodin	40	None	0	None	0	DMSO	Mia PaCa-2	DMEM	48	MTT	55.3			inhibition β-catenin/Tcf/Lef signaling	10.1016/j.bcp.2009.02.021
836	23	2009	200	Emodin	40	Gemcitabine	19	None	0	DMSO	Mia PaCa-2	DMEM	48	MTT	44.37			inhibition β-catenin/Tcf/Lef signaling	10.1016/j.bcp.2009.02.021
837	23	2009	201	None	0	None	0	None	0	DMSO	PANC‑1	DMEM	24	MTT		Annexin VFITC+ PI doublestaining	4.1755	-	10.1016/j.bcp.2009.02.021
838	23	2009	202	None	0	Gemcitabine	19	None	0	DMSO	PANC‑1	DMEM	24	MTT		Annexin VFITC+ PI doublestaining	4.2826	-	10.1016/j.bcp.2009.02.021
839	23	2009	202	Emodin	80	None	0	None	0	DMSO	PANC‑1	DMEM	24	MTT		Annexin VFITC+ PI doublestaining	11.67	inhibition β-catenin/Tcf/Lef signaling	10.1016/j.bcp.2009.02.021
840	23	2009	203	Emodin	80	Gemcitabine	19	None	0	DMSO	PANC‑1	DMEM	24	MTT		Annexin VFITC+ PI doublestaining	29.014	inhibition β-catenin/Tcf/Lef signaling	10.1016/j.bcp.2009.02.021
841	23	2009	204	None	0	None	0	None	0	DMSO	BxPC-3	RPMI 1640	24	MTT		Annexin VFITC+ PI doublestaining	3.7473	-	10.1016/j.bcp.2009.02.021
842	23	2009	205	None	0	Gemcitabine	1.9	None	0	DMSO	BxPC-3	RPMI 1640	24	MTT		Annexin VFITC+ PI doublestaining	9.5289	-	10.1016/j.bcp.2009.02.021
843	23	2009	205	Emodin	40	None	0	None	0	DMSO	BxPC-3	RPMI 1640	24	MTT		Annexin VFITC+ PI doublestaining	17.88	inhibition β-catenin/Tcf/Lef signaling	10.1016/j.bcp.2009.02.021
844	23	2009	206	Emodin	40	Gemcitabine	1.9	None	0	DMSO	BxPC-3	RPMI 1640	24	MTT		Annexin VFITC+ PI doublestaining	23.019	inhibition β-catenin/Tcf/Lef signaling	10.1016/j.bcp.2009.02.021
845	24	2011	207	None	0	None	0	None	0	DMSO	SW1990	RPMI 1640	48	MTT	100	Annexin VFITC	4.83	-	10.3892/or.2011.1174
846	24	2011	207	Emodin	40	None	0	None	0	DMSO	SW1990	RPMI 1640	48	MTT	61.818	Annexin VFITC	21.65	-	10.3892/or.2011.1174
847	24	2011	208	None	0	Gemcitabine	20	None	0	DMSO	SW1990	RPMI 1640	48	MTT	48.36	Annexin VFITC	15.36	-	10.3892/or.2011.1174
848	24	2011	208	Emodin	40	Gemcitabine	20	None	0	DMSO	SW1990	RPMI 1640	48	MTT	21.45	Annexin VFITC	29.68	-	10.3892/or.2011.1174
849	25	2011	209	None	0	None	0	None	0	DMSO	SW1990	RPMI 1640	24	CCK8	100	Annexin VFITC+ PI doublestaining	2.07	-	10.3892/ijo.2011.1115
850	25	2011	210	None	0	Gemcitabine	20	None	0	DMSO	SW1990	RPMI 1640	24	CCK8	78.86	Annexin VFITC+ PI doublestaining	10.25	-	10.3892/ijo.2011.1115
851	25	2011	210	Emodin	40	None	0	None	0	DMSO	SW1990	RPMI 1640	24	CCK8	80.37	Annexin VFITC+ PI doublestaining	8.18	-	10.3892/ijo.2011.1115
852	25	2011	211	Emodin	40	Gemcitabine	20	None	0	DMSO	SW1990	RPMI 1640	24	CCK8	61.51	Annexin VFITC+ PI doublestaining	26.07	-	10.3892/ijo.2011.1115
853	26	2020	212	None	0	None	0	None	0	NG	Mia PaCa-2	DMEM	48	MTT	100			-	10.3390/biom10050709
854	26	2020	212	Pterostilbene	5	None	0	None	0	NG	Mia PaCa-2	DMEM	48	MTT	94.42			decreasing PI3K/Akt signaling	10.3390/biom10050709
855	26	2020	212	Pterostilbene	10	None	0	None	0	NG	Mia PaCa-2	DMEM	48	MTT	86.06			decreasing PI3K/Akt signaling	10.3390/biom10050709
856	26	2020	212	Pterostilbene	25	None	0	None	0	NG	Mia PaCa-2	DMEM	48	MTT	82.07			decreasing PI3K/Akt signaling	10.3390/biom10050709
857	26	2020	212	Pterostilbene	50	None	0	None	0	NG	Mia PaCa-2	DMEM	48	MTT	64.54			decreasing PI3K/Akt signaling	10.3390/biom10050709
858	26	2020	212	Pterostilbene	75	None	0	None	0	NG	Mia PaCa-2	DMEM	48	MTT	47.41			decreasing PI3K/Akt signaling	10.3390/biom10050709
859	26	2020	213	None	0	None	0	None	0	NG	Mia PaCa-2	DMEM	72	MTT	100			-	10.3390/biom10050709
860	26	2020	213	Pterostilbene	5	None	0	None	0	NG	Mia PaCa-2	DMEM	72	MTT	96.81			decreasing PI3K/Akt signaling	10.3390/biom10050709
861	26	2020	213	Pterostilbene	10	None	0	None	0	NG	Mia PaCa-2	DMEM	72	MTT	91.63			decreasing PI3K/Akt signaling	10.3390/biom10050709
862	26	2020	213	Pterostilbene	25	None	0	None	0	NG	Mia PaCa-2	DMEM	72	MTT	71.71			decreasing PI3K/Akt signaling	10.3390/biom10050709
863	26	2020	213	Pterostilbene	50	None	0	None	0	NG	Mia PaCa-2	DMEM	72	MTT	39.44			decreasing PI3K/Akt signaling	10.3390/biom10050709
864	26	2020	213	Pterostilbene	75	None	0	None	0	NG	Mia PaCa-2	DMEM	72	MTT	29.08			decreasing PI3K/Akt signaling	10.3390/biom10050709
865	26	2020	214	None	0	None	0	None	0	NG	Gemcitabine resistant Mia PaCa-2	DMEM	48	MTT	100			-	10.3390/biom10050709
866	26	2020	214	Pterostilbene	5	None	0	None	0	NG	Gemcitabine resistant Mia PaCa-2	DMEM	48	MTT	95.9			decreasing PI3K/Akt signaling	10.3390/biom10050709
867	26	2020	214	Pterostilbene	10	None	0	None	0	NG	Gemcitabine resistant Mia PaCa-2	DMEM	48	MTT	91.13			decreasing PI3K/Akt signaling	10.3390/biom10050709
868	26	2020	214	Pterostilbene	25	None	0	None	0	NG	Gemcitabine resistant Mia PaCa-2	DMEM	48	MTT	86.69			decreasing PI3K/Akt signaling	10.3390/biom10050709
869	26	2020	214	Pterostilbene	50	None	0	None	0	NG	Gemcitabine resistant Mia PaCa-2	DMEM	48	MTT	67.92			decreasing PI3K/Akt signaling	10.3390/biom10050709
870	26	2020	214	Pterostilbene	75	None	0	None	0	NG	Gemcitabine resistant Mia PaCa-2	DMEM	48	MTT	43			decreasing PI3K/Akt signaling	10.3390/biom10050709
871	26	2020	215	None	0	None	0	None	0	NG	Gemcitabine resistant Mia PaCa-2	DMEM	72	MTT	100			-	10.3390/biom10050709
872	26	2020	215	Pterostilbene	5	None	0	None	0	NG	Gemcitabine resistant Mia PaCa-2	DMEM	72	MTT	94.2			decreasing PI3K/Akt signaling	10.3390/biom10050709
873	26	2020	215	Pterostilbene	10	None	0	None	0	NG	Gemcitabine resistant Mia PaCa-2	DMEM	72	MTT	88.74			decreasing PI3K/Akt signaling	10.3390/biom10050709
874	26	2020	215	Pterostilbene	25	None	0	None	0	NG	Gemcitabine resistant Mia PaCa-2	DMEM	72	MTT	75.77			decreasing PI3K/Akt signaling	10.3390/biom10050709
875	26	2020	215	Pterostilbene	50	None	0	None	0	NG	Gemcitabine resistant Mia PaCa-2	DMEM	72	MTT	38.57			decreasing PI3K/Akt signaling	10.3390/biom10050709
876	26	2020	215	Pterostilbene	75	None	0	None	0	NG	Gemcitabine resistant Mia PaCa-2	DMEM	72	MTT	12.63			decreasing PI3K/Akt signaling	10.3390/biom10050709
877	26	2020	216	None	0	Gemcitabine	0.5	None	0	NG	Mia PaCa-2	DMEM	72	MTT	35.68			-	10.3390/biom10050709
878	26	2020	216	Pterostilbene	50	Gemcitabine		None	0	NG	Mia PaCa-2	DMEM	72	MTT	61.97			decreasing PI3K/Akt signaling	10.3390/biom10050709
879	26	2020	216	Pterostilbene	75	Gemcitabine		None	0	NG	Mia PaCa-2	DMEM	72	MTT	53.52			decreasing PI3K/Akt signaling	10.3390/biom10050709
880	26	2020	217	Pterostilbene	50	Gemcitabine	0.5	None	0	NG	Mia PaCa-2	DMEM	72	MTT	22.07			decreasing PI3K/Akt signaling	10.3390/biom10050709
881	26	2020	217	Pterostilbene	75	Gemcitabine	0.5	None	0	NG	Mia PaCa-2	DMEM	72	MTT	21.13			decreasing PI3K/Akt signaling	10.3390/biom10050709
882	26	2020	218	None	0	Gemcitabine	0.5	None	0	NG	Gemcitabine resistant Mia PaCa-2	DMEM	72	MTT	97.18			-	10.3390/biom10050709
883	26	2020	218	Pterostilbene	50	Gemcitabine		None	0	NG	Gemcitabine resistant Mia PaCa-2	DMEM	72	MTT	64.79			decreasing PI3K/Akt signaling	10.3390/biom10050709
884	26	2020	218	Pterostilbene	75	Gemcitabine		None	0	NG	Gemcitabine resistant Mia PaCa-2	DMEM	72	MTT	53.52			decreasing PI3K/Akt signaling	10.3390/biom10050709
885	26	2020	219	Pterostilbene	50	Gemcitabine	0.5	None	0	NG	Gemcitabine resistant Mia PaCa-2	DMEM	72	MTT	56.34			decreasing PI3K/Akt signaling	10.3390/biom10050709
886	26	2020	219	Pterostilbene	75	Gemcitabine	0.5	None	0	NG	Gemcitabine resistant Mia PaCa-2	DMEM	72	MTT	45.07			decreasing PI3K/Akt signaling	10.3390/biom10050709
887	27	2013	220	None	0	None	0	None	0	DMSO	BxPC-3	RPMI 1640	24	Sulforhodamine B	100			-	10.1002/jcb.24612
888	27	2013	220	None	0	None	0	None	0	DMSO	BxPC-3	RPMI 1640	48	Sulforhodamine B	100			-	10.1002/jcb.24612
889	27	2013	220	None	0	None	0	None	0	DMSO	BxPC-3	RPMI 1640	72	Sulforhodamine B	100			-	10.1002/jcb.24612
890	27	2013	220	Curcumin	5	None	0	None	0	DMSO	BxPC-3	RPMI 1640	24	Sulforhodamine B	86.097			-	10.1002/jcb.24612
891	27	2013	220	Curcumin	5	None	0	None	0	DMSO	BxPC-3	RPMI 1640	48	Sulforhodamine B	70.013			-	10.1002/jcb.24612
892	27	2013	220	Curcumin	5	None	0	None	0	DMSO	BxPC-3	RPMI 1640	72	Sulforhodamine B	64.375			-	10.1002/jcb.24612
893	27	2013	220	Curcumin	15	None	0	None	0	DMSO	BxPC-3	RPMI 1640	24	Sulforhodamine B	88.087			-	10.1002/jcb.24612
894	27	2013	220	Curcumin	15	None	0	None	0	DMSO	BxPC-3	RPMI 1640	48	Sulforhodamine B	62.385			-	10.1002/jcb.24612
895	27	2013	220	Curcumin	15	None	0	None	0	DMSO	BxPC-3	RPMI 1640	72	Sulforhodamine B	59.235			-	10.1002/jcb.24612
896	27	2013	220	Curcumin	25	None	0	None	0	DMSO	BxPC-3	RPMI 1640	24	Sulforhodamine B	74.3247			-	10.1002/jcb.24612
897	27	2013	220	Curcumin	25	None	0	None	0	DMSO	BxPC-3	RPMI 1640	48	Sulforhodamine B	45.804			-	10.1002/jcb.24612
898	27	2013	220	Curcumin	25	None	0	None	0	DMSO	BxPC-3	RPMI 1640	72	Sulforhodamine B	53.431			-	10.1002/jcb.24612
899	27	2013	220	Curcumin	35	None	0	None	0	DMSO	BxPC-3	RPMI 1640	24	Sulforhodamine B	64.541			-	10.1002/jcb.24612
900	27	2013	220	Curcumin	35	None	0	None	0	DMSO	BxPC-3	RPMI 1640	48	Sulforhodamine B	36.352			-	10.1002/jcb.24612
901	27	2013	220	Curcumin	35	None	0	None	0	DMSO	BxPC-3	RPMI 1640	72	Sulforhodamine B	42.156			-	10.1002/jcb.24612
902	27	2013	220	Curcumin	45	None	0	None	0	DMSO	BxPC-3	RPMI 1640	24	Sulforhodamine B	57.079			-	10.1002/jcb.24612
903	27	2013	220	Curcumin	45	None	0	None	0	DMSO	BxPC-3	RPMI 1640	48	Sulforhodamine B	31.543			-	10.1002/jcb.24612
904	27	2013	220	Curcumin	45	None	0	None	0	DMSO	BxPC-3	RPMI 1640	72	Sulforhodamine B	35.523			-	10.1002/jcb.24612
905	27	2013	220	Curcumin	55	None	0	None	0	DMSO	BxPC-3	RPMI 1640	24	Sulforhodamine B	52.105			-	10.1002/jcb.24612
906	27	2013	220	Curcumin	55	None	0	None	0	DMSO	BxPC-3	RPMI 1640	48	Sulforhodamine B	29.388			-	10.1002/jcb.24612
907	27	2013	220	Curcumin	55	None	0	None	0	DMSO	BxPC-3	RPMI 1640	72	Sulforhodamine B	31.709			-	10.1002/jcb.24612
908	27	2013	220	Curcumin	65	None	0	None	0	DMSO	BxPC-3	RPMI 1640	24	Sulforhodamine B	39.503			-	10.1002/jcb.24612
909	27	2013	220	Curcumin	65	None	0	None	0	DMSO	BxPC-3	RPMI 1640	48	Sulforhodamine B	27.232			-	10.1002/jcb.24612
910	27	2013	220	Curcumin	65	None	0	None	0	DMSO	BxPC-3	RPMI 1640	72	Sulforhodamine B	19.439			-	10.1002/jcb.24612
911	27	2013	220	Curcumin	75	None	0	None	0	DMSO	BxPC-3	RPMI 1640	24	Sulforhodamine B	42.321			-	10.1002/jcb.24612
912	27	2013	220	Curcumin	75	None	0	None	0	DMSO	BxPC-3	RPMI 1640	48	Sulforhodamine B	21.097			-	10.1002/jcb.24612
913	27	2013	220	Curcumin	75	None	0	None	0	DMSO	BxPC-3	RPMI 1640	72	Sulforhodamine B	14.132			-	10.1002/jcb.24612
914	27	2013	221	None	0	None	0	None	0	DMSO	Mia PaCa-2	DMEM	24	Sulforhodamine B	100			-	10.1002/jcb.24612
915	27	2013	221	None	0	None	0	None	0	DMSO	Mia PaCa-2	DMEM	48	Sulforhodamine B	100			-	10.1002/jcb.24612
916	27	2013	221	None	0	None	0	None	0	DMSO	Mia PaCa-2	DMEM	72	Sulforhodamine B	100			-	10.1002/jcb.24612
917	27	2013	221	Curcumin	5	None	0	None	0	DMSO	Mia PaCa-2	DMEM	24	Sulforhodamine B	103			-	10.1002/jcb.24612
918	27	2013	221	Curcumin	5	None	0	None	0	DMSO	Mia PaCa-2	DMEM	48	Sulforhodamine B	84.615			-	10.1002/jcb.24612
919	27	2013	221	Curcumin	5	None	0	None	0	DMSO	Mia PaCa-2	DMEM	72	Sulforhodamine B	93.245			-	10.1002/jcb.24612
920	27	2013	221	Curcumin	15	None	0	None	0	DMSO	Mia PaCa-2	DMEM	24	Sulforhodamine B	95.684			-	10.1002/jcb.24612
921	27	2013	221	Curcumin	15	None	0	None	0	DMSO	Mia PaCa-2	DMEM	48	Sulforhodamine B	72.607			-	10.1002/jcb.24612
922	27	2013	221	Curcumin	15	None	0	None	0	DMSO	Mia PaCa-2	DMEM	72	Sulforhodamine B	75.609			-	10.1002/jcb.24612
923	27	2013	221	Curcumin	25	None	0	None	0	DMSO	Mia PaCa-2	DMEM	24	Sulforhodamine B	86.4915			-	10.1002/jcb.24612
924	27	2013	221	Curcumin	25	None	0	None	0	DMSO	Mia PaCa-2	DMEM	48	Sulforhodamine B	56.285			-	10.1002/jcb.24612
925	27	2013	221	Curcumin	25	None	0	None	0	DMSO	Mia PaCa-2	DMEM	72	Sulforhodamine B	59.287			-	10.1002/jcb.24612
926	27	2013	221	Curcumin	35	None	0	None	0	DMSO	Mia PaCa-2	DMEM	24	Sulforhodamine B	71.106			-	10.1002/jcb.24612
927	27	2013	221	Curcumin	35	None	0	None	0	DMSO	Mia PaCa-2	DMEM	48	Sulforhodamine B	49.343			-	10.1002/jcb.24612
928	27	2013	221	Curcumin	35	None	0	None	0	DMSO	Mia PaCa-2	DMEM	72	Sulforhodamine B	52.72			-	10.1002/jcb.24612
929	27	2013	221	Curcumin	45	None	0	None	0	DMSO	Mia PaCa-2	DMEM	24	Sulforhodamine B	62.101			-	10.1002/jcb.24612
930	27	2013	221	Curcumin	45	None	0	None	0	DMSO	Mia PaCa-2	DMEM	48	Sulforhodamine B	48.217			-	10.1002/jcb.24612
931	27	2013	221	Curcumin	45	None	0	None	0	DMSO	Mia PaCa-2	DMEM	72	Sulforhodamine B	30.206			-	10.1002/jcb.24612
932	27	2013	221	Curcumin	55	None	0	None	0	DMSO	Mia PaCa-2	DMEM	24	Sulforhodamine B	49.718			-	10.1002/jcb.24612
933	27	2013	221	Curcumin	55	None	0	None	0	DMSO	Mia PaCa-2	DMEM	48	Sulforhodamine B	29.08			-	10.1002/jcb.24612
934	27	2013	221	Curcumin	55	None	0	None	0	DMSO	Mia PaCa-2	DMEM	72	Sulforhodamine B	22.326			-	10.1002/jcb.24612
935	27	2013	221	Curcumin	65	None	0	None	0	DMSO	Mia PaCa-2	DMEM	24	Sulforhodamine B	47.279			-	10.1002/jcb.24612
936	27	2013	221	Curcumin	65	None	0	None	0	DMSO	Mia PaCa-2	DMEM	48	Sulforhodamine B	14.071			-	10.1002/jcb.24612
937	27	2013	221	Curcumin	65	None	0	None	0	DMSO	Mia PaCa-2	DMEM	72	Sulforhodamine B	19.512			-	10.1002/jcb.24612
938	27	2013	221	Curcumin	75	None	0	None	0	DMSO	Mia PaCa-2	DMEM	24	Sulforhodamine B	46.904			-	10.1002/jcb.24612
939	27	2013	221	Curcumin	75	None	0	None	0	DMSO	Mia PaCa-2	DMEM	48	Sulforhodamine B	6.9418			-	10.1002/jcb.24612
940	27	2013	221	Curcumin	75	None	0	None	0	DMSO	Mia PaCa-2	DMEM	72	Sulforhodamine B	20.262			-	10.1002/jcb.24612
941	28	2009	222	None	0	None	0	None	0	DMSO	Mia PaCa-2	NG	48	MTS	100			-	10.1021/mp900037p
942	28	2009	222	Green Tea Catechins	10.28	None	0	None	0	DMSO	Mia PaCa-2	NG	48	MTS	91.97			-	10.1021/mp900037p
943	28	2009	222	Green Tea Catechins	20.43	None	0	None	0	DMSO	Mia PaCa-2	NG	48	MTS	81.95			-	10.1021/mp900037p
944	28	2009	222	Green Tea Catechins	41.13	None	0	None	0	DMSO	Mia PaCa-2	NG	48	MTS	67.58			-	10.1021/mp900037p
945	28	2009	222	Green Tea Catechins	59.74	None	0	None	0	DMSO	Mia PaCa-2	NG	48	MTS	29.81			-	10.1021/mp900037p
946	28	2009	222	Green Tea Catechins	81.11	None	0	None	0	DMSO	Mia PaCa-2	NG	48	MTS	9.79			-	10.1021/mp900037p
947	28	2009	222	Green Tea Catechins	118.49	None	0	None	0	DMSO	Mia PaCa-2	NG	48	MTS	8.73			-	10.1021/mp900037p
948	29	2020	223	None	0	None	0	None	0	DMSO	PANC‑1	DMEM	24	CCK8	100			-	10.1038/s41419-020-03019-2
949	29	2020	223	Fisetin	25	None	0	None	0	DMSO	PANC‑1	DMEM	24	CCK8	100			-	10.1038/s41419-020-03019-2
950	29	2020	223	Fisetin	50	None	0	None	0	DMSO	PANC‑1	DMEM	24	CCK8	98.708			-	10.1038/s41419-020-03019-2
951	29	2020	223	Fisetin	100	None	0	None	0	DMSO	PANC‑1	DMEM	24	CCK8	93.281			-	10.1038/s41419-020-03019-2
952	29	2020	223	Fisetin	200	None	0	None	0	DMSO	PANC‑1	DMEM	24	CCK8	74.935			-	10.1038/s41419-020-03019-2
953	29	2020	223	Fisetin	400	None	0	None	0	DMSO	PANC‑1	DMEM	24	CCK8	44.961			-	10.1038/s41419-020-03019-2
954	29	2020	224	None	0	None	0	None	0	DMSO	PANC‑1	DMEM	48	CCK8	100	Annexin VFITC+ PI doublestaining	6.46	-	10.1038/s41419-020-03019-2
955	29	2020	224	Fisetin	25	None	0	None	0	DMSO	PANC‑1	DMEM	48	CCK8	89.664			-	10.1038/s41419-020-03019-2
956	29	2020	224	Fisetin	50	None	0	None	0	DMSO	PANC‑1	DMEM	48	CCK8	84.496			-	10.1038/s41419-020-03019-2
957	29	2020	224	Fisetin	100	None	0	None	0	DMSO	PANC‑1	DMEM	48	CCK8	64.8578	Annexin VFITC+ PI doublestaining	21.92	-	10.1038/s41419-020-03019-2
958	29	2020	224	Fisetin	200	None	0	None	0	DMSO	PANC‑1	DMEM	48	CCK8	53.488			-	10.1038/s41419-020-03019-2
959	29	2020	224	Fisetin	400	None	0	None	0	DMSO	PANC‑1	DMEM	48	CCK8	26.614			-	10.1038/s41419-020-03019-2
960	29	2020	225	None	0	None	0	None	0	DMSO	BxPC-3	RPMI 1640	24	CCK8	97.932			-	10.1038/s41419-020-03019-2
961	29	2020	225	Fisetin	25	None	0	None	0	DMSO	BxPC-3	RPMI 1640	24	CCK8	85.788			-	10.1038/s41419-020-03019-2
962	29	2020	225	Fisetin	50	None	0	None	0	DMSO	BxPC-3	RPMI 1640	24	CCK8	80.103			-	10.1038/s41419-020-03019-2
963	29	2020	225	Fisetin	100	None	0	None	0	DMSO	BxPC-3	RPMI 1640	24	CCK8	51.937			-	10.1038/s41419-020-03019-2
964	29	2020	225	Fisetin	200	None	0	None	0	DMSO	BxPC-3	RPMI 1640	24	CCK8	8.095			-	10.1038/s41419-020-03019-2
965	29	2020	225	Fisetin	400	None	0	None	0	DMSO	BxPC-3	RPMI 1640	24	CCK8	1.19			-	10.1038/s41419-020-03019-2
966	29	2020	226	None	0	None	0	None	0	DMSO	BxPC-3	RPMI 1640	48	CCK8	98.191	Annexin VFITC+ PI doublestaining	4.61	-	10.1038/s41419-020-03019-2
967	29	2020	226	Fisetin	25	None	0	None	0	DMSO	BxPC-3	RPMI 1640	48	CCK8	73.385			-	10.1038/s41419-020-03019-2
968	29	2020	226	Fisetin	50	None	0	None	0	DMSO	BxPC-3	RPMI 1640	48	CCK8	57.105	Annexin VFITC+ PI doublestaining	24.23	-	10.1038/s41419-020-03019-2
969	29	2020	226	Fisetin	100	None	0	None	0	DMSO	BxPC-3	RPMI 1640	48	CCK8	33.333			-	10.1038/s41419-020-03019-2
970	29	2020	226	Fisetin	200	None	0	None	0	DMSO	BxPC-3	RPMI 1640	48	CCK8	3.095			-	10.1038/s41419-020-03019-2
971	29	2020	226	Fisetin	400	None	0	None	0	DMSO	BxPC-3	RPMI 1640	48	CCK8	3.095			-	10.1038/s41419-020-03019-2
972	30	2017	227	None	0	None	0	None	0	DMSO	SUIT2	DMEM	48	Sulforhodamine B	100			-	10.1371/journal.pone.0169335
973	30	2017	227	Fisetin	0.04	None	0	None	0	DMSO	SUIT2	DMEM	48	Sulforhodamine B	94.417			modulation at CDK5 signaling , ERK/MAPK signaling, 4-1BB signaling in T-Lymphocytes, NRF2-mediated oxidative stress response, and PI3K/AKT signaling	10.1371/journal.pone.0169335
974	30	2017	227	Fisetin	0.09	None	0	None	0	DMSO	SUIT2	DMEM	48	Sulforhodamine B	84.459			modulation at CDK5 signaling , ERK/MAPK signaling, 4-1BB signaling in T-Lymphocytes, NRF2-mediated oxidative stress response, and PI3K/AKT signaling	10.1371/journal.pone.0169335
975	30	2017	227	Fisetin	0.31	None	0	None	0	DMSO	SUIT2	DMEM	48	Sulforhodamine B	80.455			modulation at CDK5 signaling , ERK/MAPK signaling, 4-1BB signaling in T-Lymphocytes, NRF2-mediated oxidative stress response, and PI3K/AKT signaling	10.1371/journal.pone.0169335
976	30	2017	227	Fisetin	1	None	0	None	0	DMSO	SUIT2	DMEM	48	Sulforhodamine B	75.075			modulation at CDK5 signaling , ERK/MAPK signaling, 4-1BB signaling in T-Lymphocytes, NRF2-mediated oxidative stress response, and PI3K/AKT signaling	10.1371/journal.pone.0169335
977	30	2017	227	Fisetin	3.11	None	0	None	0	DMSO	SUIT2	DMEM	48	Sulforhodamine B	59.684			modulation at CDK5 signaling , ERK/MAPK signaling, 4-1BB signaling in T-Lymphocytes, NRF2-mediated oxidative stress response, and PI3K/AKT signaling	10.1371/journal.pone.0169335
978	30	2017	227	Fisetin	9.77	None	0	None	0	DMSO	SUIT2	DMEM	48	Sulforhodamine B	46.421			modulation at CDK5 signaling , ERK/MAPK signaling, 4-1BB signaling in T-Lymphocytes, NRF2-mediated oxidative stress response, and PI3K/AKT signaling	10.1371/journal.pone.0169335
979	30	2017	227	Fisetin	31.69	None	0	None	0	DMSO	SUIT2	DMEM	48	Sulforhodamine B	30.03			modulation at CDK5 signaling , ERK/MAPK signaling, 4-1BB signaling in T-Lymphocytes, NRF2-mediated oxidative stress response, and PI3K/AKT signaling	10.1371/journal.pone.0169335
980	30	2017	227	Fisetin	100	None	0	None	0	DMSO	SUIT2	DMEM	48	Sulforhodamine B	18.768			modulation at CDK5 signaling , ERK/MAPK signaling, 4-1BB signaling in T-Lymphocytes, NRF2-mediated oxidative stress response, and PI3K/AKT signaling	10.1371/journal.pone.0169335
981	30	2017	227	Fisetin	325.35	None	0	None	0	DMSO	SUIT2	DMEM	48	Sulforhodamine B	14.2642			modulation at CDK5 signaling , ERK/MAPK signaling, 4-1BB signaling in T-Lymphocytes, NRF2-mediated oxidative stress response, and PI3K/AKT signaling	10.1371/journal.pone.0169335
982	30	2017	227	Fisetin	1002	None	0	None	0	DMSO	SUIT2	DMEM	48	Sulforhodamine B	10.385			modulation at CDK5 signaling , ERK/MAPK signaling, 4-1BB signaling in T-Lymphocytes, NRF2-mediated oxidative stress response, and PI3K/AKT signaling	10.1371/journal.pone.0169335
983	30	2017	227	Fisetin	3188	None	0	None	0	DMSO	SUIT2	DMEM	48	Sulforhodamine B	1.3763			modulation at CDK5 signaling , ERK/MAPK signaling, 4-1BB signaling in T-Lymphocytes, NRF2-mediated oxidative stress response, and PI3K/AKT signaling	10.1371/journal.pone.0169335
984	31	2018	227	Fisetin	50	None	0	None	0	DMSO	Mia PaCa-2	DMEM	0	MTT	99.531			inhibition of ERK-MYC signaling	10.21873/anticanres.12624
985	31	2018	228	Fisetin	50	None	0	None	0	DMSO	Mia PaCa-2	DMEM	16	MTT		Annexin VFITC+ PI doublestaining	33.2	inhibition of ERK-MYC signaling	10.21873/anticanres.12624
986	31	2018	227	Fisetin	50	None	0	None	0	DMSO	Mia PaCa-2	DMEM	48	MTT	60.421	Annexin VFITC+ PI doublestaining	91.1	inhibition of ERK-MYC signaling	10.21873/anticanres.12624
987	31	2018	228	Fisetin	50	None	0	None	0	DMSO	Mia PaCa-2	DMEM	72	MTT	64.168			inhibition of ERK-MYC signaling	10.21873/anticanres.12624
988	31	2018	228	None	0	Gemcitabine	0.1	None	0	DMSO	Mia PaCa-2	DMEM	0	MTT	99.531			-	10.21873/anticanres.12624
989	31	2018	228	None	0	Gemcitabine	0.1	None	0	DMSO	Mia PaCa-2	DMEM	24	MTT	68.618	Annexin VFITC+ PI doublestaining	20.61	-	10.21873/anticanres.12624
990	31	2018	228	None	0	Gemcitabine	0.1	None	0	DMSO	Mia PaCa-2	DMEM	48	MTT	51.053	Annexin VFITC+ PI doublestaining	91.1	-	10.21873/anticanres.12624
991	31	2018	228	None	0	Gemcitabine	0.1	None	0	DMSO	Mia PaCa-2	DMEM	72	MTT	29.976			-	10.21873/anticanres.12624
992	31	2018	229	Fisetin	50	Gemcitabine	0.1	None	0	DMSO	Mia PaCa-2	DMEM	0	MTT	99.531			inhibition of ERK-MYC signaling	10.21873/anticanres.12624
993	31	2018	229	Fisetin	50	Gemcitabine	0.1	None	0	DMSO	Mia PaCa-2	DMEM	24	MTT	53.1615	Annexin VFITC+ PI doublestaining	29.4	inhibition of ERK-MYC signaling	10.21873/anticanres.12624
994	31	2018	229	Fisetin	50	Gemcitabine	0.1	None	0	DMSO	Mia PaCa-2	DMEM	48	MTT	39.344	Annexin VFITC+ PI doublestaining	92.6	inhibition of ERK-MYC signaling	10.21873/anticanres.12624
995	31	2018	229	Fisetin	50	Gemcitabine	0.1	None	0	DMSO	Mia PaCa-2	DMEM	72	MTT	25.761			inhibition of ERK-MYC signaling	10.21873/anticanres.12624
996	31	2018	230	None	0	None	0	None	0	DMSO	Mia PaCa-2	DMEM	16	MTT		Annexin VFITC+ PI doublestaining	20.99	-	10.21873/anticanres.12624
997	31	2018	230	None	0	None	0	None	0	DMSO	Mia PaCa-2	DMEM	24	MTT		Annexin VFITC+ PI doublestaining	13.81	-	10.21873/anticanres.12624
998	31	2018	230	None	0	None	0	None	0	DMSO	Mia PaCa-2	DMEM	48	MTT		Annexin VFITC+ PI doublestaining	68.2	-	10.21873/anticanres.12624
999	31	2018	227	Fisetin	50	None	0	None	0	DMSO	Mia PaCa-2	DMEM	24	MTT	76.346	Annexin VFITC+ PI doublestaining	24.2	inhibition of ERK-MYC signaling	10.21873/anticanres.12624
1000	31	2018	229	None	0	Gemcitabine	0.1	None	0	DMSO	Mia PaCa-2	DMEM	16	MTT		Annexin VFITC+ PI doublestaining	39	-	10.21873/anticanres.12624
1001	31	2018	229	Fisetin	50	Gemcitabine	0.1	None	0	DMSO	Mia PaCa-2	DMEM	16	MTT		Annexin VFITC+ PI doublestaining	25.52	inhibition of ERK-MYC signaling	10.21873/anticanres.12624
1002	32	2020	231	None	0	None	0	None	0	NG	Mia PaCa-2	DMEM	24	MTT	100			-	10.1002/ptr.6669
1003	32	2020	231	Ursolic acid	25	None	0	None	0	NG	Mia PaCa-2	DMEM	24	MTT	87.27			-	10.1002/ptr.6669
1004	32	2020	231	Ursolic acid	50	None	0	None	0	NG	Mia PaCa-2	DMEM	24	MTT	63.77			-	10.1002/ptr.6669
1005	32	2020	231	Ursolic acid	75	None	0	None	0	NG	Mia PaCa-2	DMEM	24	MTT	39.45			-	10.1002/ptr.6669
1006	32	2020	231	Ursolic acid	100	None	0	None	0	NG	Mia PaCa-2	DMEM	24	MTT	26.07			-	10.1002/ptr.6669
1007	32	2020	232	None	0	None	0	None	0	NG	Mia PaCa-2	DMEM	48	MTT	100	Annexin VFITC+ PI doublestaining	3.1	-	10.1002/ptr.6669
1008	32	2020	232	Ursolic acid	25	None	0	None	0	NG	Mia PaCa-2	DMEM	48	MTT	84.26	Annexin VFITC+ PI doublestaining	19.89	-	10.1002/ptr.6669
1009	32	2020	232	Ursolic acid	50	None	0	None	0	NG	Mia PaCa-2	DMEM	48	MTT	42.46	Annexin VFITC+ PI doublestaining	23.96	-	10.1002/ptr.6669
1010	32	2020	232	Ursolic acid	75	None	0	None	0	NG	Mia PaCa-2	DMEM	48	MTT	13.22	Annexin VFITC+ PI doublestaining	28.24	-	10.1002/ptr.6669
1011	32	2020	232	Ursolic acid	100	None	0	None	0	NG	Mia PaCa-2	DMEM	48	MTT	9.13	Annexin VFITC+ PI doublestaining	33.9	-	10.1002/ptr.6669
1012	32	2020	233	None	0	None	0	None	0	NG	Gemcitabine resistant Mia PaCa-2	DMEM	24	MTT	100			-	10.1002/ptr.6669
1013	32	2020	233	Ursolic acid	25	None	0	None	0	NG	Gemcitabine resistant Mia PaCa-2	DMEM	24	MTT	89.62			-	10.1002/ptr.6669
1014	32	2020	233	Ursolic acid	50	None	0	None	0	NG	Gemcitabine resistant Mia PaCa-2	DMEM	24	MTT	72.31			-	10.1002/ptr.6669
1015	32	2020	233	Ursolic acid	75	None	0	None	0	NG	Gemcitabine resistant Mia PaCa-2	DMEM	24	MTT	53.85			-	10.1002/ptr.6669
1016	32	2020	233	Ursolic acid	100	None	0	None	0	NG	Gemcitabine resistant Mia PaCa-2	DMEM	24	MTT	36.54			-	10.1002/ptr.6669
1017	32	2020	234	None	0	None	0	None	0	NG	Gemcitabine resistant Mia PaCa-2	DMEM	48	MTT	100	Annexin VFITC+ PI doublestaining	6.88	-	10.1002/ptr.6669
1018	32	2020	234	Ursolic acid	25	None	0	None	0	NG	Gemcitabine resistant Mia PaCa-2	DMEM	48	MTT	88.46	Annexin VFITC+ PI doublestaining	14.3	-	10.1002/ptr.6669
1019	32	2020	234	Ursolic acid	50	None	0	None	0	NG	Gemcitabine resistant Mia PaCa-2	DMEM	48	MTT	41.92	Annexin VFITC+ PI doublestaining	15.81	-	10.1002/ptr.6669
1020	32	2020	234	Ursolic acid	75	None	0	None	0	NG	Gemcitabine resistant Mia PaCa-2	DMEM	48	MTT	29.23	Annexin VFITC+ PI doublestaining	19.14	-	10.1002/ptr.6669
1021	32	2020	234	Ursolic acid	100	None	0	None	0	NG	Gemcitabine resistant Mia PaCa-2	DMEM	48	MTT	13.46	Annexin VFITC+ PI doublestaining	19.57	-	10.1002/ptr.6669
1022	33	2009	235	None	0	None	0	None	0	DMSO	AsPC-1	RPMI 1640	24	MTT	100.27			-	10.1002/ijc.24628
1023	33	2009	235	Fisetin	5	None	0	None	0	DMSO	AsPC-1	RPMI 1640	24	MTT	94.471			inhibition of NF-kB signaling	10.1002/ijc.24628
1024	33	2009	235	Fisetin	10	None	0	None	0	DMSO	AsPC-1	RPMI 1640	24	MTT	91.345			inhibition of NF-kB signaling	10.1002/ijc.24628
1025	33	2009	235	Fisetin	20	None	0	None	0	DMSO	AsPC-1	RPMI 1640	24	MTT	74.821			inhibition of NF-kB signaling	10.1002/ijc.24628
1026	33	2009	235	Fisetin	40	None	0	None	0	DMSO	AsPC-1	RPMI 1640	24	MTT	71.025			inhibition of NF-kB signaling	10.1002/ijc.24628
1027	33	2009	235	Fisetin	80	None	0	None	0	DMSO	AsPC-1	RPMI 1640	24	MTT	59.637			inhibition of NF-kB signaling	10.1002/ijc.24628
1028	33	2009	236	None	0	None	0	None	0	DMSO	AsPC-1	RPMI 1640	48	MTT	100.5	Annexin VFITC		-	10.1002/ijc.24628
1029	33	2009	236	Fisetin	5	None	0	None	0	DMSO	AsPC-1	RPMI 1640	48	MTT	92.461	Annexin VFITC		inhibition of NF-kB signaling	10.1002/ijc.24628
1030	33	2009	236	Fisetin	10	None	0	None	0	DMSO	AsPC-1	RPMI 1640	48	MTT	86.432	Annexin VFITC		inhibition of NF-kB signaling	10.1002/ijc.24628
1031	33	2009	236	Fisetin	20	None	0	None	0	DMSO	AsPC-1	RPMI 1640	48	MTT	55.618	Annexin VFITC		inhibition of NF-kB signaling	10.1002/ijc.24628
1032	33	2009	236	Fisetin	40	None	0	None	0	DMSO	AsPC-1	RPMI 1640	48	MTT	47.356	Annexin VFITC		inhibition of NF-kB signaling	10.1002/ijc.24628
1033	33	2009	236	Fisetin	80	None	0	None	0	DMSO	AsPC-1	RPMI 1640	48	MTT	35.521	Annexin VFITC		inhibition of NF-kB signaling	10.1002/ijc.24628
1034	34	2014	237	None	0	None	0	None	0	DMSO	BxPC-3	RPMI 1640	6	MTT	100			-	10.1155/2014/546353
1035	34	2014	237	amangostin	1	None	0	None	0	DMSO	BxPC-3	RPMI 1640	6	MTT	97.75			decreasing PI3K/Akt Pathway	10.1155/2014/546353
1036	34	2014	237	amangostin	2	None	0	None	0	DMSO	BxPC-3	RPMI 1640	6	MTT	95.5			decreasing PI3K/Akt Pathway	10.1155/2014/546353
1037	34	2014	237	amangostin	4	None	0	None	0	DMSO	BxPC-3	RPMI 1640	6	MTT	95.95			decreasing PI3K/Akt Pathway	10.1155/2014/546353
1038	34	2014	237	amangostin	8	None	0	None	0	DMSO	BxPC-3	RPMI 1640	6	MTT	93.03			decreasing PI3K/Akt Pathway	10.1155/2014/546353
1039	34	2014	237	amangostin	16	None	0	None	0	DMSO	BxPC-3	RPMI 1640	6	MTT	87.19			decreasing PI3K/Akt Pathway	10.1155/2014/546353
1040	34	2014	237	amangostin	32	None	0	None	0	DMSO	BxPC-3	RPMI 1640	6	MTT	84.04			decreasing PI3K/Akt Pathway	10.1155/2014/546353
1041	34	2014	238	None	0	None	0	None	0	DMSO	BxPC-3	RPMI 1640	12	MTT	100			-	10.1155/2014/546353
1042	34	2014	238	amangostin	1	None	0	None	0	DMSO	BxPC-3	RPMI 1640	12	MTT	96.4			decreasing PI3K/Akt Pathway	10.1155/2014/546353
1043	34	2014	238	amangostin	2	None	0	None	0	DMSO	BxPC-3	RPMI 1640	12	MTT	93.03			decreasing PI3K/Akt Pathway	10.1155/2014/546353
1044	34	2014	238	amangostin	4	None	0	None	0	DMSO	BxPC-3	RPMI 1640	12	MTT	89.43			decreasing PI3K/Akt Pathway	10.1155/2014/546353
1045	34	2014	238	amangostin	8	None	0	None	0	DMSO	BxPC-3	RPMI 1640	12	MTT	84.72			decreasing PI3K/Akt Pathway	10.1155/2014/546353
1046	34	2014	238	amangostin	16	None	0	None	0	DMSO	BxPC-3	RPMI 1640	12	MTT	66.96			decreasing PI3K/Akt Pathway	10.1155/2014/546353
1047	34	2014	238	amangostin	32	None	0	None	0	DMSO	BxPC-3	RPMI 1640	12	MTT	56.18			decreasing PI3K/Akt Pathway	10.1155/2014/546353
1048	34	2014	239	None	0	None	0	None	0	DMSO	BxPC-3	RPMI 1640	24	MTT	100	Annexin VFITC+ PI doublestaining	4.79	-	10.1155/2014/546353
1049	34	2014	239	amangostin	1	None	0	None	0	DMSO	BxPC-3	RPMI 1640	24	MTT	93.48			decreasing PI3K/Akt Pathway	10.1155/2014/546353
1050	34	2014	239	amangostin	2	None	0	None	0	DMSO	BxPC-3	RPMI 1640	24	MTT	87.64			decreasing PI3K/Akt Pathway	10.1155/2014/546353
1051	34	2014	239	amangostin	4	None	0	None	0	DMSO	BxPC-3	RPMI 1640	24	MTT	80.67			decreasing PI3K/Akt Pathway	10.1155/2014/546353
1052	34	2014	239	amangostin	8	None	0	None	0	DMSO	BxPC-3	RPMI 1640	24	MTT	57.97	Annexin VFITC+ PI doublestaining	30.44	decreasing PI3K/Akt Pathway	10.1155/2014/546353
1053	34	2014	239	amangostin	16	None	0	None	0	DMSO	BxPC-3	RPMI 1640	24	MTT	46.06	Annexin VFITC+ PI doublestaining	69.35	decreasing PI3K/Akt Pathway	10.1155/2014/546353
1054	34	2014	239	amangostin	32	None	0	None	0	DMSO	BxPC-3	RPMI 1640	24	MTT	25.39			decreasing PI3K/Akt Pathway	10.1155/2014/546353
1055	34	2014	240	None	0	None	0	None	0	DMSO	BxPC-3	RPMI 1640	48	MTT	100			-	10.1155/2014/546353
1056	34	2014	240	amangostin	1	None	0	None	0	DMSO	BxPC-3	RPMI 1640	48	MTT	91.46			decreasing PI3K/Akt Pathway	10.1155/2014/546353
1057	34	2014	240	amangostin	2	None	0	None	0	DMSO	BxPC-3	RPMI 1640	48	MTT	86.74			decreasing PI3K/Akt Pathway	10.1155/2014/546353
1058	34	2014	240	amangostin	4	None	0	None	0	DMSO	BxPC-3	RPMI 1640	48	MTT	72.13			decreasing PI3K/Akt Pathway	10.1155/2014/546353
1059	34	2014	240	amangostin	8	None	0	None	0	DMSO	BxPC-3	RPMI 1640	48	MTT	41.34			decreasing PI3K/Akt Pathway	10.1155/2014/546353
1060	34	2014	240	amangostin	16	None	0	None	0	DMSO	BxPC-3	RPMI 1640	48	MTT	29.66			decreasing PI3K/Akt Pathway	10.1155/2014/546353
1061	34	2014	240	amangostin	32	None	0	None	0	DMSO	PANC‑1	DMEM	48	MTT	14.83			decreasing PI3K/Akt Pathway	10.1155/2014/546353
1062	34	2014	241	None	0	None	0	None	0	DMSO	PANC‑1	DMEM	6	MTT	100			-	10.1155/2014/546353
1063	34	2014	241	amangostin	1	None	0	None	0	DMSO	PANC‑1	DMEM	6	MTT	98.8			decreasing PI3K/Akt Pathway	10.1155/2014/546353
1064	34	2014	241	amangostin	2	None	0	None	0	DMSO	PANC‑1	DMEM	6	MTT	96.74			decreasing PI3K/Akt Pathway	10.1155/2014/546353
1065	34	2014	241	amangostin	4	None	0	None	0	DMSO	PANC‑1	DMEM	6	MTT	95.97			decreasing PI3K/Akt Pathway	10.1155/2014/546353
1066	34	2014	241	amangostin	8	None	0	None	0	DMSO	PANC‑1	DMEM	6	MTT	92.75			decreasing PI3K/Akt Pathway	10.1155/2014/546353
1067	34	2014	241	amangostin	16	None	0	None	0	DMSO	PANC‑1	DMEM	6	MTT	90.07			decreasing PI3K/Akt Pathway	10.1155/2014/546353
1068	34	2014	241	amangostin	32	None	0	None	0	DMSO	PANC‑1	DMEM	6	MTT	89.93			decreasing PI3K/Akt Pathway	10.1155/2014/546353
1069	34	2014	242	None	0	None	0	None	0	DMSO	PANC‑1	DMEM	12	MTT	100			-	10.1155/2014/546353
1070	34	2014	242	amangostin	1	None	0	None	0	DMSO	PANC‑1	DMEM	12	MTT	97.87			decreasing PI3K/Akt Pathway	10.1155/2014/546353
1071	34	2014	242	amangostin	2	None	0	None	0	DMSO	PANC‑1	DMEM	12	MTT	94.68			decreasing PI3K/Akt Pathway	10.1155/2014/546353
1072	34	2014	242	amangostin	4	None	0	None	0	DMSO	PANC‑1	DMEM	12	MTT	92.61			decreasing PI3K/Akt Pathway	10.1155/2014/546353
1073	34	2014	242	amangostin	8	None	0	None	0	DMSO	PANC‑1	DMEM	12	MTT	84.34			decreasing PI3K/Akt Pathway	10.1155/2014/546353
1074	34	2014	242	amangostin	16	None	0	None	0	DMSO	PANC‑1	DMEM	12	MTT	73.42			decreasing PI3K/Akt Pathway	10.1155/2014/546353
1075	34	2014	242	amangostin	32	None	0	None	0	DMSO	PANC‑1	DMEM	12	MTT	62.6			decreasing PI3K/Akt Pathway	10.1155/2014/546353
1076	34	2014	243	None	0	None	0	None	0	DMSO	PANC‑1	DMEM	24	MTT	100	Annexin VFITC+ PI doublestaining	5	-	10.1155/2014/546353
1077	34	2014	243	amangostin	1	None	0	None	0	DMSO	PANC‑1	DMEM	24	MTT	97.87			decreasing PI3K/Akt Pathway	10.1155/2014/546353
1078	34	2014	243	amangostin	2	None	0	None	0	DMSO	PANC‑1	DMEM	24	MTT	92.43			decreasing PI3K/Akt Pathway	10.1155/2014/546353
1079	34	2014	243	amangostin	4	None	0	None	0	DMSO	PANC‑1	DMEM	24	MTT	89.98			decreasing PI3K/Akt Pathway	10.1155/2014/546353
1080	34	2014	243	amangostin	8	None	0	None	0	DMSO	PANC‑1	DMEM	24	MTT	79.65	Annexin VFITC+ PI doublestaining	12.61	decreasing PI3K/Akt Pathway	10.1155/2014/546353
1081	34	2014	243	amangostin	16	None	0	None	0	DMSO	PANC‑1	DMEM	24	MTT	46.27	Annexin VFITC+ PI doublestaining	70.22	decreasing PI3K/Akt Pathway	10.1155/2014/546353
1082	34	2014	243	amangostin	32	None	0	None	0	DMSO	PANC‑1	DMEM	24	MTT	24.79			decreasing PI3K/Akt Pathway	10.1155/2014/546353
1083	34	2014	244	None	0	None	0	None	0	DMSO	PANC‑1	DMEM	48	MTT	100			-	10.1155/2014/546353
1084	34	2014	244	amangostin	1	None	0	None	0	DMSO	PANC‑1	DMEM	48	MTT	96.18			decreasing PI3K/Akt Pathway	10.1155/2014/546353
1085	34	2014	244	amangostin	2	None	0	None	0	DMSO	PANC‑1	DMEM	48	MTT	90.93			decreasing PI3K/Akt Pathway	10.1155/2014/546353
1086	34	2014	244	amangostin	4	None	0	None	0	DMSO	PANC‑1	DMEM	48	MTT	87.17			decreasing PI3K/Akt Pathway	10.1155/2014/546353
1087	34	2014	244	amangostin	8	None	0	None	0	DMSO	PANC‑1	DMEM	48	MTT	72.91			decreasing PI3K/Akt Pathway	10.1155/2014/546353
1088	34	2014	244	amangostin	16	None	0	None	0	DMSO	PANC‑1	DMEM	48	MTT	31.11			decreasing PI3K/Akt Pathway	10.1155/2014/546353
1089	34	2014	244	amangostin	32	None	0	None	0	DMSO	PANC‑1	DMEM	48	MTT	13.19			decreasing PI3K/Akt Pathway	10.1155/2014/546353
1090	35	2018	245	Silibinin	224.2	None	0	None	0	DMSO	AsPC-1	RPMI 1640	48	MTT	50			increasing JNK/SAPK	10.3892/ol.2018.8541
1091	35	2018	245	Silibinin	87.25	None	0	None	0	DMSO	AsPC-1	RPMI 1640	72	MTT	50			increasing JNK/SAPK	10.3892/ol.2018.8541
1092	35	2018	245	Silibinin	218.41	None	0	None	0	DMSO	SW1990	RPMI 1640	48	MTT	50			increasing JNK/SAPK	10.3892/ol.2018.8541
1093	35	2018	245	Silibinin	86.91	None	0	None	0	DMSO	SW1990	RPMI 1640	72	MTT	50			increasing JNK/SAPK	10.3892/ol.2018.8541
1094	35	2018	246	None	0	None	0	None	0	DMSO	SW1990	RPMI 1640	48			Annexin VFITC+ PI doublestaining	8.84	-	10.3892/ol.2018.8541
1095	35	2018	246	Silibinin		None	0	None	0	DMSO	SW1990	RPMI 1640	48			Annexin VFITC+ PI doublestaining	6.5	increasing JNK/SAPK	10.3892/ol.2018.8541
1096	35	2018	246	Silibinin	50	None	0	None	0	DMSO	SW1990	RPMI 1640	48			Annexin VFITC+ PI doublestaining	9.98	increasing JNK/SAPK	10.3892/ol.2018.8541
1097	35	2018	246	Silibinin	100	None	0	None	0	DMSO	SW1990	RPMI 1640	48			Annexin VFITC+ PI doublestaining	11.8	increasing JNK/SAPK	10.3892/ol.2018.8541
1098	35	2018	246	Silibinin	200	None	0	None	0	DMSO	SW1990	RPMI 1640	48			Annexin VFITC+ PI doublestaining	27.69	increasing JNK/SAPK	10.3892/ol.2018.8541
1099	36	2017	247	None	0	None	0	None	0	DMSO	PANC‑1	DMEM	72	MTT	100			-	10.3892/ol.2017.6321
1100	36	2017	247	Curcumin	2.5	None	0	None	0	DMSO	PANC‑1	DMEM	72	MTT	84.513			-	10.3892/ol.2017.6321
1101	36	2017	247	Curcumin	5	None	0	None	0	DMSO	PANC‑1	DMEM	72	MTT	56.194			-	10.3892/ol.2017.6321
1102	36	2017	247	Curcumin	10	None	0	None	0	DMSO	PANC‑1	DMEM	72	MTT	44.69			-	10.3892/ol.2017.6321
1103	36	2017	247	Curcumin	20	None	0	None	0	DMSO	PANC‑1	DMEM	72	MTT	18.141			-	10.3892/ol.2017.6321
1104	37	2018	248	Catechin	5	None	0	None	0	Ethanol	EPP85-181P	Leibovitz’s (L15) medium	24	MTT	96.445			-	10.18388/abp.2018_2602
1105	37	2018	248	Catechin	5	None	0	None	0	Ethanol	EPP85-181P	Leibovitz’s (L15) medium	48	MTT	98.194			-	10.18388/abp.2018_2602
1106	37	2018	248	Catechin	5	None	0	None	0	Ethanol	EPP85-181P	Leibovitz’s (L15) medium	72	MTT	96.795			-	10.18388/abp.2018_2602
1107	37	2018	248	Catechin	10	None	0	None	0	Ethanol	EPP85-181P	Leibovitz’s (L15) medium	24	MTT	94.347			-	10.18388/abp.2018_2602
1108	37	2018	248	Catechin	10	None	0	None	0	Ethanol	EPP85-181P	Leibovitz’s (L15) medium	48	MTT	98.543			-	10.18388/abp.2018_2602
1109	37	2018	248	Catechin	10	None	0	None	0	Ethanol	EPP85-181P	Leibovitz’s (L15) medium	72	MTT	97.145			-	10.18388/abp.2018_2602
1110	37	2018	248	Catechin	15	None	0	None	0	Ethanol	EPP85-181P	Leibovitz’s (L15) medium	24	MTT	94.173			-	10.18388/abp.2018_2602
1111	37	2018	248	Catechin	15	None	0	None	0	Ethanol	EPP85-181P	Leibovitz’s (L15) medium	48	MTT	96.445			-	10.18388/abp.2018_2602
1112	37	2018	248	Catechin	15	None	0	None	0	Ethanol	EPP85-181P	Leibovitz’s (L15) medium	72	MTT	88.578			-	10.18388/abp.2018_2602
1113	37	2018	248	Catechin	25	None	0	None	0	Ethanol	EPP85-181P	Leibovitz’s (L15) medium	24	MTT	93.2989			-	10.18388/abp.2018_2602
1114	37	2018	248	Catechin	25	None	0	None	0	Ethanol	EPP85-181P	Leibovitz’s (L15) medium	48	MTT	97.494			-	10.18388/abp.2018_2602
1115	37	2018	248	Catechin	25	None	0	None	0	Ethanol	EPP85-181P	Leibovitz’s (L15) medium	72	MTT	78.263			-	10.18388/abp.2018_2602
1116	37	2018	248	Catechin	50	None	0	None	0	Ethanol	EPP85-181P	Leibovitz’s (L15) medium	24	MTT	90.851			-	10.18388/abp.2018_2602
1117	37	2018	248	Catechin	50	None	0	None	0	Ethanol	EPP85-181P	Leibovitz’s (L15) medium	48	MTT	100.29			-	10.18388/abp.2018_2602
1118	37	2018	248	Catechin	50	None	0	None	0	Ethanol	EPP85-181P	Leibovitz’s (L15) medium	72	MTT	77.214			-	10.18388/abp.2018_2602
1119	37	2018	248	Catechin	100	None	0	None	0	Ethanol	EPP85-181P	Leibovitz’s (L15) medium	24	MTT	84.207			-	10.18388/abp.2018_2602
1120	37	2018	248	Catechin	100	None	0	None	0	Ethanol	EPP85-181P	Leibovitz’s (L15) medium	48	MTT	84.732			-	10.18388/abp.2018_2602
1121	37	2018	248	Catechin	100	None	0	None	0	Ethanol	EPP85-181P	Leibovitz’s (L15) medium	72	MTT	64.276			-	10.18388/abp.2018_2602
1122	37	2018	249	Catechin	5	None	0	None	0	Ethanol	EPP85-181RNOV	Leibovitz’s (L15) medium	24	MTT	91.725			-	10.18388/abp.2018_2602
1123	37	2018	249	Catechin	5	None	0	None	0	Ethanol	EPP85-181RNOV	Leibovitz’s (L15) medium	48	MTT	100.64			-	10.18388/abp.2018_2602
1124	37	2018	249	Catechin	5	None	0	None	0	Ethanol	EPP85-181RNOV	Leibovitz’s (L15) medium	72	MTT	97.844			-	10.18388/abp.2018_2602
1125	37	2018	249	Catechin	10	None	0	None	0	Ethanol	EPP85-181RNOV	Leibovitz’s (L15) medium	24	MTT	91.375			-	10.18388/abp.2018_2602
1126	37	2018	249	Catechin	10	None	0	None	0	Ethanol	EPP85-181RNOV	Leibovitz’s (L15) medium	48	MTT	98.369			-	10.18388/abp.2018_2602
1127	37	2018	249	Catechin	10	None	0	None	0	Ethanol	EPP85-181RNOV	Leibovitz’s (L15) medium	72	MTT	96.096			-	10.18388/abp.2018_2602
1128	37	2018	249	Catechin	15	None	0	None	0	Ethanol	EPP85-181RNOV	Leibovitz’s (L15) medium	24	MTT	85.955			-	10.18388/abp.2018_2602
1129	37	2018	249	Catechin	15	None	0	None	0	Ethanol	EPP85-181RNOV	Leibovitz’s (L15) medium	48	MTT	97.145			-	10.18388/abp.2018_2602
1130	37	2018	249	Catechin	15	None	0	None	0	Ethanol	EPP85-181RNOV	Leibovitz’s (L15) medium	72	MTT	92.249			-	10.18388/abp.2018_2602
1131	37	2018	249	Catechin	25	None	0	None	0	Ethanol	EPP85-181RNOV	Leibovitz’s (L15) medium	24	MTT	96.096			-	10.18388/abp.2018_2602
1132	37	2018	249	Catechin	25	None	0	None	0	Ethanol	EPP85-181RNOV	Leibovitz’s (L15) medium	48	MTT	95.222			-	10.18388/abp.2018_2602
1133	37	2018	249	Catechin	25	None	0	None	0	Ethanol	EPP85-181RNOV	Leibovitz’s (L15) medium	72	MTT	93.998			-	10.18388/abp.2018_2602
1134	37	2018	249	Catechin	50	None	0	None	0	Ethanol	EPP85-181RNOV	Leibovitz’s (L15) medium	24	MTT	90.501			-	10.18388/abp.2018_2602
1135	37	2018	249	Catechin	50	None	0	None	0	Ethanol	EPP85-181RNOV	Leibovitz’s (L15) medium	48	MTT	85.781			-	10.18388/abp.2018_2602
1136	37	2018	249	Catechin	50	None	0	None	0	Ethanol	EPP85-181RNOV	Leibovitz’s (L15) medium	72	MTT	91.375			-	10.18388/abp.2018_2602
1137	37	2018	249	Catechin	100	None	0	None	0	Ethanol	EPP85-181RNOV	Leibovitz’s (L15) medium	24	MTT	90.326			-	10.18388/abp.2018_2602
1138	37	2018	249	Catechin	100	None	0	None	0	Ethanol	EPP85-181RNOV	Leibovitz’s (L15) medium	48	MTT	85.955			-	10.18388/abp.2018_2602
1139	37	2018	249	Catechin	100	None	0	None	0	Ethanol	EPP85-181RNOV	Leibovitz’s (L15) medium	72	MTT	74.067			-	10.18388/abp.2018_2602
1140	38	2010	250	Withaferin A	1.24	None	0	None	0	PBS	PANC‑1	DMEM	48	MTS	50			-	10.1016/j.bcp.2009.09.017
1141	38	2010	250	Withaferin A	2.93	None	0	None	0	PBS	Mia PaCa-2	DMEM	48	MTS	50			-	10.1016/j.bcp.2009.09.017
1142	38	2010	250	Withaferin A	2.78	None	0	None	0	PBS	BxPC-3	RPMI 1640	48	MTS	50			-	10.1016/j.bcp.2009.09.017
1143	38	2010	251	None	0	None	0	None	0	PBS	PANC‑1	DMEM	12			Annexin VEGF	1.8	-	10.1016/j.bcp.2009.09.017
1144	38	2010	251	Withaferin A	1	None	0	None	0	PBS	PANC‑1	DMEM	12			Annexin VEGF	18.93	-	10.1016/j.bcp.2009.09.017
1145	38	2010	251	Withaferin A	5	None	0	None	0	PBS	PANC‑1	DMEM	12			Annexin VEGF	47.1	-	10.1016/j.bcp.2009.09.017
1146	38	2010	251	Withaferin A	10	None	0	None	0	PBS	PANC‑1	DMEM	12			Annexin VEGF	68.28	-	10.1016/j.bcp.2009.09.017
1147	38	2010	252	Withaferin A	0.05	None	0	None	0	PBS	PANC‑1	DMEM	72	MTS	92.97			-	10.1016/j.bcp.2009.09.017
1148	38	2010	252	Withaferin A	0.1	None	0	None	0	PBS	PANC‑1	DMEM	72	MTS	74.59			-	10.1016/j.bcp.2009.09.017
1149	38	2010	252	Withaferin A	0.5	None	0	None	0	PBS	PANC‑1	DMEM	72	MTS	64.32			-	10.1016/j.bcp.2009.09.017
1150	38	2010	252	Withaferin A	1	None	0	None	0	PBS	PANC‑1	DMEM	72	MTS	56.22			-	10.1016/j.bcp.2009.09.017
1151	38	2010	252	Withaferin A	2.5	None	0	None	0	PBS	PANC‑1	DMEM	72	MTS	36.76			-	10.1016/j.bcp.2009.09.017
1152	38	2010	252	Withaferin A	5	None	0	None	0	PBS	PANC‑1	DMEM	72	MTS	23.24			-	10.1016/j.bcp.2009.09.017
1153	38	2010	252	Withaferin A	10	None	0	None	0	PBS	PANC‑1	DMEM	72	MTS	18.92			-	10.1016/j.bcp.2009.09.017
1154	38	2010	252	Withaferin A	20	None	0	None	0	PBS	PANC‑1	DMEM	72	MTS	17.84			-	10.1016/j.bcp.2009.09.017
1155	38	2010	253	Withaferin A	0.05	None	0	None	0	PBS	Mia PaCa-2	DMEM	72	MTS	93.05			-	10.1016/j.bcp.2009.09.017
1156	38	2010	253	Withaferin A	0.1	None	0	None	0	PBS	Mia PaCa-2	DMEM	72	MTS	83.25			-	10.1016/j.bcp.2009.09.017
1157	38	2010	253	Withaferin A	0.5	None	0	None	0	PBS	Mia PaCa-2	DMEM	72	MTS	72.73			-	10.1016/j.bcp.2009.09.017
1158	38	2010	253	Withaferin A	1	None	0	None	0	PBS	Mia PaCa-2	DMEM	72	MTS	68.12			-	10.1016/j.bcp.2009.09.017
1159	38	2010	253	Withaferin A	2.5	None	0	None	0	PBS	Mia PaCa-2	DMEM	72	MTS	58.3			-	10.1016/j.bcp.2009.09.017
1160	38	2010	253	Withaferin A	5	None	0	None	0	PBS	Mia PaCa-2	DMEM	72	MTS	45.89			-	10.1016/j.bcp.2009.09.017
1161	38	2010	253	Withaferin A	10	None	0	None	0	PBS	Mia PaCa-2	DMEM	72	MTS	17.23			-	10.1016/j.bcp.2009.09.017
1162	38	2010	253	Withaferin A	20	None	0	None	0	PBS	Mia PaCa-2	DMEM	72	MTS	17.18			-	10.1016/j.bcp.2009.09.017
1163	38	2010	254	Withaferin A	0.05	None	0	None	0	PBS	BxPC-3	RPMI 1640	72	MTS	92.18			-	10.1016/j.bcp.2009.09.017
1164	38	2010	254	Withaferin A	0.1	None	0	None	0	PBS	BxPC-3	RPMI 1640	72	MTS	78.76			-	10.1016/j.bcp.2009.09.017
1165	38	2010	254	Withaferin A	0.5	None	0	None	0	PBS	BxPC-3	RPMI 1640	72	MTS	79.07			-	10.1016/j.bcp.2009.09.017
1166	38	2010	254	Withaferin A	1	None	0	None	0	PBS	BxPC-3	RPMI 1640	72	MTS	68.35			-	10.1016/j.bcp.2009.09.017
1167	38	2010	254	Withaferin A	2.5	None	0	None	0	PBS	BxPC-3	RPMI 1640	72	MTS	56.32			-	10.1016/j.bcp.2009.09.017
1168	38	2010	254	Withaferin A	5	None	0	None	0	PBS	BxPC-3	RPMI 1640	72	MTS	47.42			-	10.1016/j.bcp.2009.09.017
1169	38	2010	254	Withaferin A	10	None	0	None	0	PBS	BxPC-3	RPMI 1640	72	MTS	20.42			-	10.1016/j.bcp.2009.09.017
1170	38	2010	254	Withaferin A	20	None	0	None	0	PBS	BxPC-3	RPMI 1640	72	MTS	20.12			-	10.1016/j.bcp.2009.09.017
1171	39	2014	255	Sulforaphane	10	None	0	None	0	Ethanol	Mia PaCa-2	DMEM	96	MTT	20.15			-	10.3892/ijo.2014.2539
1172	39	2014	256	Quercetin	200000	None	0	None	0	DMSO	Mia PaCa-2	DMEM	96	MTT	27.73			-	10.3892/ijo.2014.2539
1173	39	2014	257	Green Tea Catechins	40	None	0	None	0	DMSO	Mia PaCa-2	DMEM	96	MTT	32.15			-	10.3892/ijo.2014.2539
1174	39	2014	258	Sulforaphane	10	None	0	Quercetin	200000	Ethanol	Mia PaCa-2	DMEM	96	MTT	9.42			-	10.3892/ijo.2014.2539
1175	39	2014	259	Green Tea Catechins	40	None	0	Quercetin	200000	DMSO	Mia PaCa-2	DMEM	96	MTT	28.99			-	10.3892/ijo.2014.2539
1176	39	2014	260	Green Tea Catechins	40	None	0	Sulforaphane	10	DMSO	Mia PaCa-2	DMEM	96	MTT	13.84			-	10.3892/ijo.2014.2539
1177	39	2014	261	Sulforaphane	10	None	0	None	0	Ethanol	BxPC-3	DMEM	96	MTT	30.88			-	10.3892/ijo.2014.2539
1178	39	2014	262	Quercetin	200000	None	0	None	0	DMSO	BxPC-3	DMEM	96	MTT	22.05			-	10.3892/ijo.2014.2539
1179	39	2014	263	Green Tea Catechins	40	None	0	None	0	DMSO	BxPC-3	DMEM	96	MTT	35.93			-	10.3892/ijo.2014.2539
1180	39	2014	264	Sulforaphane	10	None	0	Quercetin	200000	Ethanol	BxPC-3	DMEM	96	MTT	11.94			-	10.3892/ijo.2014.2539
1181	39	2014	265	Green Tea Catechins	40	None	0	Quercetin	200000	DMSO	BxPC-3	DMEM	96	MTT	14.47			-	10.3892/ijo.2014.2539
1182	39	2014	266	Green Tea Catechins	40	None	0	Sulforaphane	10	DMSO	BxPC-3	DMEM	96	MTT	12.58			-	10.3892/ijo.2014.2539
1183	40	2017	267	None	0	None	0	None	0	DMSO	BxPC-3	RPMI 1640	24	CCK8	103.55			-	10.18632/oncotarget.16912
1184	40	2017	267	Baicalein	25	None	0	None	0	DMSO	BxPC-3	RPMI 1640	24	CCK8	72.189			inactivation of PI3K/Akt and MEK/ERK signaling pathway	10.18632/oncotarget.16912
1185	40	2017	267	Baicalein	50	None	0	None	0	DMSO	BxPC-3	RPMI 1640	24	CCK8	39.644			inactivation of PI3K/Akt and MEK/ERK signaling pathway	10.18632/oncotarget.16912
1186	40	2017	267	Baicalein	75	None	0	None	0	DMSO	BxPC-3	RPMI 1640	24	CCK8	14.792			inactivation of PI3K/Akt and MEK/ERK signaling pathway	10.18632/oncotarget.16912
1187	40	2017	267	Baicalein	100	None	0	None	0	DMSO	BxPC-3	RPMI 1640	24	CCK8	14.201			inactivation of PI3K/Akt and MEK/ERK signaling pathway	10.18632/oncotarget.16912
1188	40	2017	268	None	0	None	0	None	0	DMSO	BxPC-3	RPMI 1640	48	CCK8	103.55	Annexin VFITC+ PI doublestaining	7.55	-	10.18632/oncotarget.16912
1189	40	2017	268	Baicalein	25	None	0	None	0	DMSO	BxPC-3	RPMI 1640	48	CCK8	55.621			inactivation of PI3K/Akt and MEK/ERK signaling pathway	10.18632/oncotarget.16912
1190	40	2017	268	Baicalein	50	None	0	None	0	DMSO	BxPC-3	RPMI 1640	48	CCK8	30.177	Annexin VFITC+ PI doublestaining	9.22	inactivation of PI3K/Akt and MEK/ERK signaling pathway	10.18632/oncotarget.16912
1191	40	2017	268	Baicalein	75	None	0	None	0	DMSO	BxPC-3	RPMI 1640	48	CCK8	11.834			inactivation of PI3K/Akt and MEK/ERK signaling pathway	10.18632/oncotarget.16912
1192	40	2017	268	Baicalein	100	None	0	None	0	DMSO	BxPC-3	RPMI 1640	48	CCK8	12.426			inactivation of PI3K/Akt and MEK/ERK signaling pathway	10.18632/oncotarget.16912
1193	40	2017	269	None	0	None	0	None	0	DMSO	BxPC-3	RPMI 1640	72	CCK8	103.55			-	10.18632/oncotarget.16912
1194	40	2017	269	Baicalein	25	None	0	None	0	DMSO	BxPC-3	RPMI 1640	72	CCK8	37.869			inactivation of PI3K/Akt and MEK/ERK signaling pathway	10.18632/oncotarget.16912
1195	40	2017	269	Baicalein	50	None	0	None	0	DMSO	BxPC-3	RPMI 1640	72	CCK8	35.502			inactivation of PI3K/Akt and MEK/ERK signaling pathway	10.18632/oncotarget.16912
1196	40	2017	269	Baicalein	75	None	0	None	0	DMSO	BxPC-3	RPMI 1640	72	CCK8	17.751			inactivation of PI3K/Akt and MEK/ERK signaling pathway	10.18632/oncotarget.16912
1197	40	2017	269	Baicalein	100	None	0	None	0	DMSO	BxPC-3	RPMI 1640	72	CCK8	17.159			inactivation of PI3K/Akt and MEK/ERK signaling pathway	10.18632/oncotarget.16912
1198	40	2017	270	None	0	None	0	None	0	DMSO	PANC‑1	RPMI 1640	72	CCK8	98.918			-	10.18632/oncotarget.16912
1199	40	2017	270	Baicalein	25	None	0	None	0	DMSO	PANC‑1	RPMI 1640	72	CCK8	70.81			inactivation of PI3K/Akt and MEK/ERK signaling pathway	10.18632/oncotarget.16912
1200	40	2017	270	Baicalein	50	None	0	None	0	DMSO	PANC‑1	RPMI 1640	72	CCK8	51.891			inactivation of PI3K/Akt and MEK/ERK signaling pathway	10.18632/oncotarget.16912
1201	40	2017	270	Baicalein	75	None	0	None	0	DMSO	PANC‑1	RPMI 1640	72	CCK8	14.594			inactivation of PI3K/Akt and MEK/ERK signaling pathway	10.18632/oncotarget.16912
1202	40	2017	270	Baicalein	100	None	0	None	0	DMSO	PANC‑1	RPMI 1640	72	CCK8	15.135			inactivation of PI3K/Akt and MEK/ERK signaling pathway	10.18632/oncotarget.16912
1203	40	2017	271	None	0	None	0	None	0	DMSO	PANC‑1	RPMI 1640	48	CCK8	99.459	Annexin VFITC+ PI doublestaining	6.32	-	10.18632/oncotarget.16912
1204	40	2017	271	Baicalein	25	None	0	None	0	DMSO	PANC‑1	RPMI 1640	48	CCK8	85.405			inactivation of PI3K/Akt and MEK/ERK signaling pathway	10.18632/oncotarget.16912
1205	40	2017	271	Baicalein	50	None	0	None	0	DMSO	PANC‑1	RPMI 1640	48	CCK8	65.405	Annexin VFITC+ PI doublestaining	24.4	inactivation of PI3K/Akt and MEK/ERK signaling pathway	10.18632/oncotarget.16912
1206	40	2017	271	Baicalein	75	None	0	None	0	DMSO	PANC‑1	RPMI 1640	48	CCK8	20.54			inactivation of PI3K/Akt and MEK/ERK signaling pathway	10.18632/oncotarget.16912
1207	40	2017	271	Baicalein	100	None	0	None	0	DMSO	PANC‑1	RPMI 1640	48	CCK8	19.4594			inactivation of PI3K/Akt and MEK/ERK signaling pathway	10.18632/oncotarget.16912
1208	40	2017	272	None	0	None	0	None	0	DMSO	PANC‑1	RPMI 1640	24	CCK8	99.459			-	10.18632/oncotarget.16912
1209	40	2017	272	Baicalein	25	None	0	None	0	DMSO	PANC‑1	RPMI 1640	24	CCK8	96.756			inactivation of PI3K/Akt and MEK/ERK signaling pathway	10.18632/oncotarget.16912
1210	40	2017	272	Baicalein	50	None	0	None	0	DMSO	PANC‑1	RPMI 1640	24	CCK8	80.54			inactivation of PI3K/Akt and MEK/ERK signaling pathway	10.18632/oncotarget.16912
1211	40	2017	272	Baicalein	75	None	0	None	0	DMSO	PANC‑1	RPMI 1640	24	CCK8	39.459			inactivation of PI3K/Akt and MEK/ERK signaling pathway	10.18632/oncotarget.16912
1212	40	2017	272	Baicalein	100	None	0	None	0	DMSO	PANC‑1	RPMI 1640	24	CCK8	34.594			inactivation of PI3K/Akt and MEK/ERK signaling pathway	10.18632/oncotarget.16912
1213	41	2015	273	Xanthohumol	0.33	None	0	None	0	DMSO	PANC‑1	DMEM	24	MTS	100.4			decreased STAT3 (p-STAT3) signaling pathway	10.1016/j.biopha.2015.05.020
1214	41	2015	273	Xanthohumol	11.79	None	0	None	0	DMSO	PANC‑1	DMEM	24	MTS	98.37			decreased STAT3 (p-STAT3) signaling pathway	10.1016/j.biopha.2015.05.020
1215	41	2015	273	Xanthohumol	22.92	None	0	None	0	DMSO	PANC‑1	DMEM	24	MTS	97.13			decreased STAT3 (p-STAT3) signaling pathway	10.1016/j.biopha.2015.05.020
1216	41	2015	273	Xanthohumol	33.71	None	0	None	0	DMSO	PANC‑1	DMEM	24	MTS	94.31			decreased STAT3 (p-STAT3) signaling pathway	10.1016/j.biopha.2015.05.020
1217	41	2015	273	Xanthohumol	45.13	None	0	None	0	DMSO	PANC‑1	DMEM	24	MTS	88.31			decreased STAT3 (p-STAT3) signaling pathway	10.1016/j.biopha.2015.05.020
1218	41	2015	273	Xanthohumol	55.22	None	0	None	0	DMSO	PANC‑1	DMEM	24	MTS	80.73			decreased STAT3 (p-STAT3) signaling pathway	10.1016/j.biopha.2015.05.020
1219	41	2015	273	Xanthohumol	66.28	None	0	None	0	DMSO	PANC‑1	DMEM	24	MTS	71.96			decreased STAT3 (p-STAT3) signaling pathway	10.1016/j.biopha.2015.05.020
1220	41	2015	273	Xanthohumol	77.85	None	0	None	0	DMSO	PANC‑1	DMEM	24	MTS	48.5			decreased STAT3 (p-STAT3) signaling pathway	10.1016/j.biopha.2015.05.020
1221	41	2015	273	Xanthohumol	88.53	None	0	None	0	DMSO	PANC‑1	DMEM	24	MTS	34.17			decreased STAT3 (p-STAT3) signaling pathway	10.1016/j.biopha.2015.05.020
1222	41	2015	273	Xanthohumol	99.62	None	0	None	0	DMSO	PANC‑1	DMEM	24	MTS	27.78			decreased STAT3 (p-STAT3) signaling pathway	10.1016/j.biopha.2015.05.020
1223	41	2015	274	Xanthohumol	0.33	None	0	None	0	DMSO	BxPC-3	DMEM	24	MTS	100			decreased STAT3 (p-STAT3) signaling pathway	10.1016/j.biopha.2015.05.020
1224	41	2015	274	Xanthohumol	11.78	None	0	None	0	DMSO	BxPC-3	DMEM	24	MTS	97.57			decreased STAT3 (p-STAT3) signaling pathway	10.1016/j.biopha.2015.05.020
1225	41	2015	274	Xanthohumol	22.59	None	0	None	0	DMSO	BxPC-3	DMEM	24	MTS	96.74			decreased STAT3 (p-STAT3) signaling pathway	10.1016/j.biopha.2015.05.020
1226	41	2015	274	Xanthohumol	33.39	None	0	None	0	DMSO	BxPC-3	DMEM	24	MTS	95.11			decreased STAT3 (p-STAT3) signaling pathway	10.1016/j.biopha.2015.05.020
1227	41	2015	274	Xanthohumol	44.5	None	0	None	0	DMSO	BxPC-3	DMEM	24	MTS	90.7			decreased STAT3 (p-STAT3) signaling pathway	10.1016/j.biopha.2015.05.020
1228	41	2015	274	Xanthohumol	55.92	None	0	None	0	DMSO	BxPC-3	DMEM	24	MTS	85.49			decreased STAT3 (p-STAT3) signaling pathway	10.1016/j.biopha.2015.05.020
1229	41	2015	274	Xanthohumol	67.3	None	0	None	0	DMSO	BxPC-3	DMEM	24	MTS	75.53			decreased STAT3 (p-STAT3) signaling pathway	10.1016/j.biopha.2015.05.020
1230	41	2015	274	Xanthohumol	77.94	None	0	None	0	DMSO	BxPC-3	DMEM	24	MTS	57.23			decreased STAT3 (p-STAT3) signaling pathway	10.1016/j.biopha.2015.05.020
1231	41	2015	274	Xanthohumol	89.25	None	0	None	0	DMSO	BxPC-3	DMEM	24	MTS	40.12			decreased STAT3 (p-STAT3) signaling pathway	10.1016/j.biopha.2015.05.020
1232	41	2015	274	Xanthohumol	100.65	None	0	None	0	DMSO	BxPC-3	DMEM	24	MTS	32.94			decreased STAT3 (p-STAT3) signaling pathway	10.1016/j.biopha.2015.05.020
1233	41	2015	275	Xanthohumol	0.67	None	0	None	0	DMSO	PANC‑1	DMEM	48	MTS	99.6			decreased STAT3 (p-STAT3) signaling pathway	10.1016/j.biopha.2015.05.020
1234	41	2015	275	Xanthohumol	11.74	None	0	None	0	DMSO	PANC‑1	DMEM	48	MTS	99.15			decreased STAT3 (p-STAT3) signaling pathway	10.1016/j.biopha.2015.05.020
1235	41	2015	275	Xanthohumol	22.81	None	0	None	0	DMSO	PANC‑1	DMEM	48	MTS	97.91			decreased STAT3 (p-STAT3) signaling pathway	10.1016/j.biopha.2015.05.020
1236	41	2015	275	Xanthohumol	33.84	None	0	None	0	DMSO	PANC‑1	DMEM	48	MTS	91.87			decreased STAT3 (p-STAT3) signaling pathway	10.1016/j.biopha.2015.05.020
1237	41	2015	275	Xanthohumol	44.53	None	0	None	0	DMSO	PANC‑1	DMEM	48	MTS	85.02			decreased STAT3 (p-STAT3) signaling pathway	10.1016/j.biopha.2015.05.020
1238	41	2015	275	Xanthohumol	55.23	None	0	None	0	DMSO	PANC‑1	DMEM	48	MTS	78.18			decreased STAT3 (p-STAT3) signaling pathway	10.1016/j.biopha.2015.05.020
1239	41	2015	275	Xanthohumol	66.9	None	0	None	0	DMSO	PANC‑1	DMEM	48	MTS	67.33			decreased STAT3 (p-STAT3) signaling pathway	10.1016/j.biopha.2015.05.020
1240	41	2015	275	Xanthohumol	77.44	None	0	None	0	DMSO	PANC‑1	DMEM	48	MTS	37.69			decreased STAT3 (p-STAT3) signaling pathway	10.1016/j.biopha.2015.05.020
1241	41	2015	275	Xanthohumol	89.05	None	0	None	0	DMSO	PANC‑1	DMEM	48	MTS	17.65			decreased STAT3 (p-STAT3) signaling pathway	10.1016/j.biopha.2015.05.020
1242	41	2015	275	Xanthohumol	99.74	None	0	None	0	DMSO	PANC‑1	DMEM	48	MTS	11.2			decreased STAT3 (p-STAT3) signaling pathway	10.1016/j.biopha.2015.05.020
1243	41	2015	276	Xanthohumol	0.34	None	0	None	0	DMSO	BxPC-3	DMEM	48	MTS	99.6			decreased STAT3 (p-STAT3) signaling pathway	10.1016/j.biopha.2015.05.020
1244	41	2015	276	Xanthohumol	11.73	None	0	None	0	DMSO	BxPC-3	DMEM	48	MTS	96.75			decreased STAT3 (p-STAT3) signaling pathway	10.1016/j.biopha.2015.05.020
1245	41	2015	276	Xanthohumol	23.11	None	0	None	0	DMSO	BxPC-3	DMEM	48	MTS	93.51			decreased STAT3 (p-STAT3) signaling pathway	10.1016/j.biopha.2015.05.020
1246	41	2015	276	Xanthohumol	34.51	None	0	None	0	DMSO	BxPC-3	DMEM	48	MTS	91.86			decreased STAT3 (p-STAT3) signaling pathway	10.1016/j.biopha.2015.05.020
1247	41	2015	276	Xanthohumol	44.9	None	0	None	0	DMSO	BxPC-3	DMEM	48	MTS	89.02			decreased STAT3 (p-STAT3) signaling pathway	10.1016/j.biopha.2015.05.020
1248	41	2015	276	Xanthohumol	56.26	None	0	None	0	DMSO	BxPC-3	DMEM	48	MTS	82.98			decreased STAT3 (p-STAT3) signaling pathway	10.1016/j.biopha.2015.05.020
1249	41	2015	276	Xanthohumol	66.93	None	0	None	0	DMSO	BxPC-3	DMEM	48	MTS	72.53			decreased STAT3 (p-STAT3) signaling pathway	10.1016/j.biopha.2015.05.020
1250	41	2015	276	Xanthohumol	77.82	None	0	None	0	DMSO	BxPC-3	DMEM	48	MTS	44.89			decreased STAT3 (p-STAT3) signaling pathway	10.1016/j.biopha.2015.05.020
1251	41	2015	276	Xanthohumol	88.75	None	0	None	0	DMSO	BxPC-3	DMEM	48	MTS	23.65			decreased STAT3 (p-STAT3) signaling pathway	10.1016/j.biopha.2015.05.020
1252	41	2015	276	Xanthohumol	99.11	None	0	None	0	DMSO	BxPC-3	DMEM	48	MTS	16.4			decreased STAT3 (p-STAT3) signaling pathway	10.1016/j.biopha.2015.05.020
1253	41	2015	277	None	0	None	0	None	0	DMSO	PANC‑1	DMEM	72	MTS	100			-	10.1016/j.biopha.2015.05.020
1254	41	2015	277	Xanthohumol	10.77	None	0	None	0	DMSO	PANC‑1	DMEM	72	MTS	98.63			decreased STAT3 (p-STAT3) signaling pathway	10.1016/j.biopha.2015.05.020
1255	41	2015	277	Xanthohumol	22.1	None	0	None	0	DMSO	PANC‑1	DMEM	72	MTS	96.25			decreased STAT3 (p-STAT3) signaling pathway	10.1016/j.biopha.2015.05.020
1256	41	2015	277	Xanthohumol	32.87	None	0	None	0	DMSO	PANC‑1	DMEM	72	MTS	88.85			decreased STAT3 (p-STAT3) signaling pathway	10.1016/j.biopha.2015.05.020
1257	41	2015	277	Xanthohumol	43.92	None	0	None	0	DMSO	PANC‑1	DMEM	72	MTS	78.11			decreased STAT3 (p-STAT3) signaling pathway	10.1016/j.biopha.2015.05.020
1258	41	2015	277	Xanthohumol	54.97	None	0	None	0	DMSO	PANC‑1	DMEM	72	MTS	65.03			decreased STAT3 (p-STAT3) signaling pathway	10.1016/j.biopha.2015.05.020
1259	41	2015	277	Xanthohumol	66.02	None	0	None	0	DMSO	PANC‑1	DMEM	72	MTS	45.93			decreased STAT3 (p-STAT3) signaling pathway	10.1016/j.biopha.2015.05.020
1260	41	2015	277	Xanthohumol	76.8	None	0	None	0	DMSO	PANC‑1	DMEM	72	MTS	28.84			decreased STAT3 (p-STAT3) signaling pathway	10.1016/j.biopha.2015.05.020
1261	41	2015	277	Xanthohumol	88.4	None	0	None	0	DMSO	PANC‑1	DMEM	72	MTS	14.09			decreased STAT3 (p-STAT3) signaling pathway	10.1016/j.biopha.2015.05.020
1262	41	2015	277	Xanthohumol	99.45	None	0	None	0	DMSO	PANC‑1	DMEM	72	MTS	4.69			decreased STAT3 (p-STAT3) signaling pathway	10.1016/j.biopha.2015.05.020
1263	41	2015	278	None	0	None	0	None	0	DMSO	BxPC-3	DMEM	72	MTS	100			-	10.1016/j.biopha.2015.05.020
1264	41	2015	278	Xanthohumol	10.22	None	0	None	0	DMSO	BxPC-3	DMEM	72	MTS	97.63			decreased STAT3 (p-STAT3) signaling pathway	10.1016/j.biopha.2015.05.020
1265	41	2015	278	Xanthohumol	21.82	None	0	None	0	DMSO	BxPC-3	DMEM	72	MTS	97.25			decreased STAT3 (p-STAT3) signaling pathway	10.1016/j.biopha.2015.05.020
1266	41	2015	278	Xanthohumol	32.6	None	0	None	0	DMSO	BxPC-3	DMEM	72	MTS	92.53			decreased STAT3 (p-STAT3) signaling pathway	10.1016/j.biopha.2015.05.020
1267	41	2015	278	Xanthohumol	43.92	None	0	None	0	DMSO	BxPC-3	DMEM	72	MTS	82.46			decreased STAT3 (p-STAT3) signaling pathway	10.1016/j.biopha.2015.05.020
1268	41	2015	278	Xanthohumol	55.25	None	0	None	0	DMSO	BxPC-3	DMEM	72	MTS	68.71			decreased STAT3 (p-STAT3) signaling pathway	10.1016/j.biopha.2015.05.020
1269	41	2015	278	Xanthohumol	66.57	None	0	None	0	DMSO	BxPC-3	DMEM	72	MTS	50.95			decreased STAT3 (p-STAT3) signaling pathway	10.1016/j.biopha.2015.05.020
1270	41	2015	278	Xanthohumol	77.62	None	0	None	0	DMSO	BxPC-3	DMEM	72	MTS	35.86			decreased STAT3 (p-STAT3) signaling pathway	10.1016/j.biopha.2015.05.020
1271	41	2015	278	Xanthohumol	88.95	None	0	None	0	DMSO	BxPC-3	DMEM	72	MTS	19.44			decreased STAT3 (p-STAT3) signaling pathway	10.1016/j.biopha.2015.05.020
1272	41	2015	278	Xanthohumol	99.17	None	0	None	0	DMSO	BxPC-3	DMEM	72	MTS	10.37			decreased STAT3 (p-STAT3) signaling pathway	10.1016/j.biopha.2015.05.020
1273	41	2015	279	None	0	None	0	None	0	DMSO	PANC‑1	DMEM	48			Annexin VFITC+ PI doublestaining	11.68	-	10.1016/j.biopha.2015.05.020
1274	41	2015	279	Xanthohumol	1	None	0	None	0	DMSO	PANC‑1	DMEM	48			Annexin VFITC+ PI doublestaining	14.83	decreased STAT3 (p-STAT3) signaling pathway	10.1016/j.biopha.2015.05.020
1275	41	2015	279	Xanthohumol	5	None	0	None	0	DMSO	PANC‑1	DMEM	48			Annexin VFITC+ PI doublestaining	14.02	decreased STAT3 (p-STAT3) signaling pathway	10.1016/j.biopha.2015.05.020
1276	41	2015	279	Xanthohumol	10	None	0	None	0	DMSO	PANC‑1	DMEM	48			Annexin VFITC+ PI doublestaining	24.3	decreased STAT3 (p-STAT3) signaling pathway	10.1016/j.biopha.2015.05.020
1277	41	2015	279	Xanthohumol	50	None	0	None	0	DMSO	PANC‑1	DMEM	48			Annexin VFITC+ PI doublestaining	53.64	decreased STAT3 (p-STAT3) signaling pathway	10.1016/j.biopha.2015.05.020
1278	41	2015	279	Xanthohumol	100	None	0	None	0	DMSO	PANC‑1	DMEM	48			Annexin VFITC+ PI doublestaining	84.72	decreased STAT3 (p-STAT3) signaling pathway	10.1016/j.biopha.2015.05.020
1279	42	2019	280	None	0	None	0	None	0	DMSO	SW1990	DMEM	0	MTT	99.71			-	10.1016/j.prp.2019.152530
1280	42	2019	280	Silibinin	50	None	0	None	0	DMSO	SW1990	DMEM	0	MTT	98			activating JNK/SAPK pro-apoptotic and pro-autophagic signaling	10.1016/j.prp.2019.152530
1281	42	2019	280	Silibinin	100	None	0	None	0	DMSO	SW1990	DMEM	0	MTT	98			activating JNK/SAPK pro-apoptotic and pro-autophagic signaling	10.1016/j.prp.2019.152530
1282	42	2019	280	Silibinin	200	None	0	None	0	DMSO	SW1990	DMEM	0	MTT	100			activating JNK/SAPK pro-apoptotic and pro-autophagic signaling	10.1016/j.prp.2019.152530
1283	42	2019	280	Silibinin	400	None	0	None	0	DMSO	SW1990	DMEM	0	MTT	98.86			activating JNK/SAPK pro-apoptotic and pro-autophagic signaling	10.1016/j.prp.2019.152530
1284	42	2019	281	None	0	None	0	None	0	DMSO	SW1990	DMEM	24	MTT	101.14			-	10.1016/j.prp.2019.152530
1285	42	2019	281	None	0	None	0	None	0	DMSO	SW1990	DMEM	24	MTT	97.71			-	10.1016/j.prp.2019.152530
1286	42	2019	281	Silibinin	50	None	0	None	0	DMSO	SW1990	DMEM	24	MTT	86.28			activating JNK/SAPK pro-apoptotic and pro-autophagic signaling	10.1016/j.prp.2019.152530
1287	42	2019	281	Silibinin	100	None	0	None	0	DMSO	SW1990	DMEM	24	MTT	75.42			activating JNK/SAPK pro-apoptotic and pro-autophagic signaling	10.1016/j.prp.2019.152530
1288	42	2019	281	Silibinin	200	None	0	None	0	DMSO	SW1990	DMEM	24	MTT	60.28			activating JNK/SAPK pro-apoptotic and pro-autophagic signaling	10.1016/j.prp.2019.152530
1289	42	2019	281	Silibinin	400	None	0	None	0	DMSO	SW1990	DMEM	24	MTT	43.42			activating JNK/SAPK pro-apoptotic and pro-autophagic signaling	10.1016/j.prp.2019.152530
1290	42	2019	282	None	0	None	0	None	0	DMSO	SW1990	DMEM	48	MTT	97.71	Annexin VFITC+ PI doublestaining	4.61	-	10.1016/j.prp.2019.152530
1291	42	2019	282	None	0	None	0	None	0	DMSO	SW1990	DMEM	48	MTT	103.43	Annexin VFITC+ PI doublestaining	3.82	-	10.1016/j.prp.2019.152530
1292	42	2019	282	Silibinin	50	None	0	None	0	DMSO	SW1990	DMEM	48	MTT	78.57			activating JNK/SAPK pro-apoptotic and pro-autophagic signaling	10.1016/j.prp.2019.152530
1293	42	2019	282	Silibinin	100	None	0	None	0	DMSO	SW1990	DMEM	48	MTT	59.13	Annexin VFITC+ PI doublestaining	27.35	activating JNK/SAPK pro-apoptotic and pro-autophagic signaling	10.1016/j.prp.2019.152530
1294	42	2019	282	Silibinin	200	None	0	None	0	DMSO	SW1990	DMEM	48	MTT	55.13			activating JNK/SAPK pro-apoptotic and pro-autophagic signaling	10.1016/j.prp.2019.152530
1295	42	2019	282	Silibinin	400	None	0	None	0	DMSO	SW1990	DMEM	48	MTT	36.27			activating JNK/SAPK pro-apoptotic and pro-autophagic signaling	10.1016/j.prp.2019.152530
1296	42	2019	283	None	0	None	0	None	0	DMSO	SW1990	DMEM	72	MTT	101.14			-	10.1016/j.prp.2019.152530
1297	42	2019	283	None	0	None	0	None	0	DMSO	SW1990	DMEM	72	MTT	97.43			-	10.1016/j.prp.2019.152530
1298	42	2019	283	Silibinin	50	None	0	None	0	DMSO	SW1990	DMEM	72	MTT	71.14			activating JNK/SAPK pro-apoptotic and pro-autophagic signaling	10.1016/j.prp.2019.152530
1299	42	2019	283	Silibinin	100	None	0	None	0	DMSO	SW1990	DMEM	72	MTT	57.42			activating JNK/SAPK pro-apoptotic and pro-autophagic signaling	10.1016/j.prp.2019.152530
1300	42	2019	283	Silibinin	200	None	0	None	0	DMSO	SW1990	DMEM	72	MTT	45.7			activating JNK/SAPK pro-apoptotic and pro-autophagic signaling	10.1016/j.prp.2019.152530
1301	42	2019	283	Silibinin	400	None	0	None	0	DMSO	SW1990	DMEM	72	MTT	32.56			activating JNK/SAPK pro-apoptotic and pro-autophagic signaling	10.1016/j.prp.2019.152530
1302	43	2021	284	None	0	None	0	None	0	DMSO	PANC‑1	DMEM	48			Annexin VFITC+ PI doublestaining	2.53	-	10.3389/fonc.2021.653061
1303	43	2021	284	Baicalein	50	None	0	None	0	DMSO	PANC‑1	DMEM	48			Annexin VFITC+ PI doublestaining	8.966	-	10.3389/fonc.2021.653061
1304	43	2021	284	Baicalein	100	None	0	None	0	DMSO	PANC‑1	DMEM	48			Annexin VFITC+ PI doublestaining	15.22	-	10.3389/fonc.2021.653061
1305	44	2017	285	None	0	None	0	None	0	DMSO	PANC‑1	DMEM	48	MTT	100			-	10.3892/ijo.2017.4153
1306	44	2017	285	Baicalein	10	None	0	None	0	DMSO	PANC‑1	DMEM	48	MTT	77.911			activating caspase-3/PARP signaling pathway	10.3892/ijo.2017.4153
1307	44	2017	285	Baicalein	20	None	0	None	0	DMSO	PANC‑1	DMEM	48	MTT	69.011			activating caspase-3/PARP signaling pathway	10.3892/ijo.2017.4153
1308	44	2017	285	Baicalein	50	None	0	None	0	DMSO	PANC‑1	DMEM	48	MTT	60.318			activating caspase-3/PARP signaling pathway	10.3892/ijo.2017.4153
1309	44	2017	285	Baicalein	100	None	0	None	0	DMSO	PANC‑1	DMEM	48	MTT	52.039			activating caspase-3/PARP signaling pathway	10.3892/ijo.2017.4153
1310	44	2017	285	Baicalein	200	None	0	None	0	DMSO	PANC‑1	DMEM	48	MTT	27.616			activating caspase-3/PARP signaling pathway	10.3892/ijo.2017.4153
1311	44	2017	286	None	0	None	0	None	0	DMSO	Mia PaCa-2	DMEM	48	MTT	100			-	10.3892/ijo.2017.4153
1312	44	2017	286	Baicalein	10	None	0	None	0	DMSO	Mia PaCa-2	DMEM	48	MTT	91.571			activating caspase-3/PARP signaling pathway	10.3892/ijo.2017.4153
1313	44	2017	286	Baicalein	20	None	0	None	0	DMSO	Mia PaCa-2	DMEM	48	MTT	87.846			activating caspase-3/PARP signaling pathway	10.3892/ijo.2017.4153
1314	44	2017	286	Baicalein	50	None	0	None	0	DMSO	Mia PaCa-2	DMEM	48	MTT	73.5647			activating caspase-3/PARP signaling pathway	10.3892/ijo.2017.4153
1315	44	2017	286	Baicalein	100	None	0	None	0	DMSO	Mia PaCa-2	DMEM	48	MTT	59.904			activating caspase-3/PARP signaling pathway	10.3892/ijo.2017.4153
1316	44	2017	286	Baicalein	200	None	0	None	0	DMSO	Mia PaCa-2	DMEM	48	MTT	45.83			activating caspase-3/PARP signaling pathway	10.3892/ijo.2017.4153
1317	44	2017	287	None	0	None	0	None	0	DMSO	HPAF‑II	DMEM	48	MTT	100			-	10.3892/ijo.2017.4153
1318	44	2017	287	Baicalein	10	None	0	None	0	DMSO	HPAF‑II	DMEM	48	MTT	87.846			activating caspase-3/PARP signaling pathway	10.3892/ijo.2017.4153
1319	44	2017	287	Baicalein	20	None	0	None	0	DMSO	HPAF‑II	DMEM	48	MTT	81.429			activating caspase-3/PARP signaling pathway	10.3892/ijo.2017.4153
1320	44	2017	287	Baicalein	50	None	0	None	0	DMSO	HPAF‑II	DMEM	48	MTT	78.532			activating caspase-3/PARP signaling pathway	10.3892/ijo.2017.4153
1321	44	2017	287	Baicalein	100	None	0	None	0	DMSO	HPAF‑II	DMEM	48	MTT	66.734			activating caspase-3/PARP signaling pathway	10.3892/ijo.2017.4153
1322	44	2017	287	Baicalein	200	None	0	None	0	DMSO	HPAF‑II	DMEM	48	MTT	59.697			activating caspase-3/PARP signaling pathway	10.3892/ijo.2017.4153
1323	44	2017	288	None	0	None	0	None	0	DMSO	PANC‑1	DMEM	48	MTT	100	DAPI staining assay	0.4687	-	10.3892/ijo.2017.4153
1324	44	2017	288	Baicalein	10	None	0	None	0	DMSO	PANC‑1	DMEM	48	MTT	87.579	DAPI staining assay	1.9791	activating caspase-3/PARP signaling pathway	10.3892/ijo.2017.4153
1325	44	2017	289	None	0	Gemcitabine	2	None	0	DMSO	PANC‑1	DMEM	48	MTT	82.802	DAPI staining assay	5.8854	-	10.3892/ijo.2017.4153
1326	44	2017	289	None	0	Gemcitabine	5	None	0	DMSO	PANC‑1	DMEM	48	MTT	62.101			-	10.3892/ijo.2017.4153
1327	44	2017	290	None	0	Gemcitabine	10	None	0	DMSO	PANC‑1	DMEM	48	MTT	55.095	DAPI staining assay	10.52	-	10.3892/ijo.2017.4153
1328	44	2017	291	Baicalein	10	Gemcitabine	2	None	0	DMSO	PANC‑1	DMEM	48	MTT	36.942	DAPI staining assay	6.4062	activating caspase-3/PARP signaling pathway	10.3892/ijo.2017.4153
1329	44	2017	291	Baicalein	10	Gemcitabine	5	None	0	DMSO	PANC‑1	DMEM	48	MTT	28.025			activating caspase-3/PARP signaling pathway	10.3892/ijo.2017.4153
1330	44	2017	291	Baicalein	10	Gemcitabine	10	None	0	DMSO	PANC‑1	DMEM	48	MTT	18.789	DAPI staining assay	10.729	activating caspase-3/PARP signaling pathway	10.3892/ijo.2017.4153
1331	44	2017	292	None	0	None	0	None	0	DMSO	PANC‑1	DMEM	48	MTT	99.681	DAPI staining assay	0	-	10.3892/ijo.2017.4153
1332	44	2017	292	Baicalein	10	None	0	None	0	DMSO	PANC‑1	DMEM	48	MTT	87.5796	DAPI staining assay	2.092	activating caspase-3/PARP signaling pathway	10.3892/ijo.2017.4153
1333	44	2017	293	None	0	Docetaxel	0.002	None	0	DMSO	PANC‑1	DMEM	48	MTT	64.968	DAPI staining assay	14.644	-	10.3892/ijo.2017.4153
1334	44	2017	293	None	0	Docetaxel	0.005	None	0	DMSO	PANC‑1	DMEM	48	MTT	54.777			-	10.3892/ijo.2017.4153
1335	44	2017	293	None	0	Docetaxel	0.01	None	0	DMSO	PANC‑1	DMEM	48	MTT	47.452	DAPI staining assay	76.569	-	10.3892/ijo.2017.4153
1336	44	2017	294	Baicalein	10	Docetaxel	0.002	None	0	DMSO	PANC‑1	DMEM	48	MTT	40.127	DAPI staining assay	76.15	activating caspase-3/PARP signaling pathway	10.3892/ijo.2017.4153
1337	44	2017	294	Baicalein	10	Docetaxel	0.005	None	0	DMSO	PANC‑1	DMEM	48	MTT	32.802			activating caspase-3/PARP signaling pathway	10.3892/ijo.2017.4153
1338	44	2017	294	Baicalein	10	Docetaxel	0.01	None	0	DMSO	PANC‑1	DMEM	48	MTT	20.7	DAPI staining assay	88.284	activating caspase-3/PARP signaling pathway	10.3892/ijo.2017.4153
1339	44	2017	295	None	0	None	0	None	0	DMSO	Mia PaCa-2	DMEM	48	MTT	100.26			-	10.3892/ijo.2017.4153
1340	44	2017	295	Baicalein	10	None	0	None	0	DMSO	Mia PaCa-2	DMEM	48	MTT	90.808			activating caspase-3/PARP signaling pathway	10.3892/ijo.2017.4153
1341	44	2017	296	None	0	Gemcitabine	0.1	None	0	DMSO	Mia PaCa-2	DMEM	48	MTT	77.657			-	10.3892/ijo.2017.4153
1342	44	2017	296	None	0	Gemcitabine	0.2	None	0	DMSO	Mia PaCa-2	DMEM	48	MTT	68.429			-	10.3892/ijo.2017.4153
1343	44	2017	296	None	0	Gemcitabine	0.5	None	0	DMSO	Mia PaCa-2	DMEM	48	MTT	55.97			-	10.3892/ijo.2017.4153
1344	44	2017	297	Baicalein	10	Gemcitabine	0.1	None	0	DMSO	Mia PaCa-2	DMEM	48	MTT	67.737			activating caspase-3/PARP signaling pathway	10.3892/ijo.2017.4153
1345	44	2017	297	Baicalein	10	Gemcitabine	0.2	None	0	DMSO	Mia PaCa-2	DMEM	48	MTT	55.278			activating caspase-3/PARP signaling pathway	10.3892/ijo.2017.4153
1346	44	2017	297	Baicalein	10	Gemcitabine	0.5	None	0	DMSO	Mia PaCa-2	DMEM	48	MTT	43.281			activating caspase-3/PARP signaling pathway	10.3892/ijo.2017.4153
1347	44	2017	298	None	0	None	0	None	0	DMSO	Mia PaCa-2	DMEM	48	MTT	100			-	10.3892/ijo.2017.4153
1348	44	2017	298	Baicalein	10	None	0	None	0	DMSO	Mia PaCa-2	DMEM	48	MTT	91.9619			activating caspase-3/PARP signaling pathway	10.3892/ijo.2017.4153
1349	44	2017	299	None	0	Docetaxel	0.005	None	0	DMSO	Mia PaCa-2	DMEM	48	MTT	77.657			-	10.3892/ijo.2017.4153
1350	44	2017	299	None	0	Docetaxel	0.01	None	0	DMSO	Mia PaCa-2	DMEM	48	MTT	68.429			-	10.3892/ijo.2017.4153
1351	44	2017	299	None	0	Docetaxel	0.02	None	0	DMSO	Mia PaCa-2	DMEM	48	MTT	58.047			-	10.3892/ijo.2017.4153
1352	44	2017	300	Baicalein	10	Docetaxel	0.005	None	0	DMSO	Mia PaCa-2	DMEM	48	MTT	65.66			activating caspase-3/PARP signaling pathway	10.3892/ijo.2017.4153
1353	44	2017	300	Baicalein	10	Docetaxel	0.01	None	0	DMSO	Mia PaCa-2	DMEM	48	MTT	50.895			activating caspase-3/PARP signaling pathway	10.3892/ijo.2017.4153
1354	44	2017	300	Baicalein	10	Docetaxel	0.02	None	0	DMSO	Mia PaCa-2	DMEM	48	MTT	42.128			activating caspase-3/PARP signaling pathway	10.3892/ijo.2017.4153
1355	44	2017	301	None	0	None	0	None	0	DMSO	HPAF‑II	DMEM	48	MTT	100.44			-	10.3892/ijo.2017.4153
1356	44	2017	301	Baicalein	10	None	0	None	0	DMSO	HPAF‑II	DMEM	48	MTT	91.275			activating caspase-3/PARP signaling pathway	10.3892/ijo.2017.4153
1357	44	2017	302	None	0	Gemcitabine	0.2	None	0	DMSO	HPAF‑II	DMEM	48	MTT	81.655			-	10.3892/ijo.2017.4153
1358	44	2017	302	None	0	Gemcitabine	0.5	None	0	DMSO	HPAF‑II	DMEM	48	MTT	77.404			-	10.3892/ijo.2017.4153
1359	44	2017	302	None	0	Gemcitabine	1	None	0	DMSO	HPAF‑II	DMEM	48	MTT	71.588			-	10.3892/ijo.2017.4153
1360	44	2017	303	Baicalein	10	Gemcitabine	0.2	None	0	DMSO	HPAF‑II	DMEM	48	MTT	73.825			activating caspase-3/PARP signaling pathway	10.3892/ijo.2017.4153
1361	44	2017	303	Baicalein	10	Gemcitabine	0.5	None	0	DMSO	HPAF‑II	DMEM	48	MTT	65.324			activating caspase-3/PARP signaling pathway	10.3892/ijo.2017.4153
1362	44	2017	303	Baicalein	10	Gemcitabine	1	None	0	DMSO	HPAF‑II	DMEM	48	MTT	58.389			activating caspase-3/PARP signaling pathway	10.3892/ijo.2017.4153
1363	44	2017	304	None	0	None	0	None	0	DMSO	HPAF‑II	DMEM	48	MTT	100.44			-	10.3892/ijo.2017.4153
1364	44	2017	304	Baicalein	10	None	0	None	0	DMSO	HPAF‑II	DMEM	48	MTT	91.7225			activating caspase-3/PARP signaling pathway	10.3892/ijo.2017.4153
1365	44	2017	305	None	0	Docetaxel	0.005	None	0	DMSO	HPAF‑II	DMEM	48	MTT	71.812			-	10.3892/ijo.2017.4153
1366	44	2017	305	None	0	Docetaxel	0.01	None	0	DMSO	HPAF‑II	DMEM	48	MTT	67.785			-	10.3892/ijo.2017.4153
1367	44	2017	305	None	0	Docetaxel	0.02	None	0	DMSO	HPAF‑II	DMEM	48	MTT	59.507			-	10.3892/ijo.2017.4153
1368	44	2017	306	Baicalein	10	Docetaxel	0.005	None	0	DMSO	HPAF‑II	DMEM	48	MTT	65.324			activating caspase-3/PARP signaling pathway	10.3892/ijo.2017.4153
1369	44	2017	306	Baicalein	10	Docetaxel	0.01	None	0	DMSO	HPAF‑II	DMEM	48	MTT	58.389			activating caspase-3/PARP signaling pathway	10.3892/ijo.2017.4153
1370	44	2017	306	Baicalein	10	Docetaxel	0.02	None	0	DMSO	HPAF‑II	DMEM	48	MTT	48.769			activating caspase-3/PARP signaling pathway	10.3892/ijo.2017.4153
1371	45	2015	307	Ferulic Acid	1	None	0	None	0	NG	Mia PaCa-2	DMEM	72	MTS	99.64			activating caspase-3/PARP signaling pathway	10.3892/ijo.2017.4153
1372	45	2015	307	Ferulic Acid	1.59	None	0	None	0	NG	Mia PaCa-2	DMEM	72	MTS	105.82			-	10.1186/s13578-015-0041-y
1373	45	2015	307	Ferulic Acid	7.93	None	0	None	0	NG	Mia PaCa-2	DMEM	72	MTS	102.18			-	10.1186/s13578-015-0041-y
1374	45	2015	307	Ferulic Acid	38.83	None	0	None	0	NG	Mia PaCa-2	DMEM	72	MTS	99.27			-	10.1186/s13578-015-0041-y
1375	45	2015	307	Ferulic Acid	197.05	None	0	None	0	NG	Mia PaCa-2	DMEM	72	MTS	94.18			-	10.1186/s13578-015-0041-y
1376	45	2015	307	Ferulic Acid	1000	None	0	None	0	NG	Mia PaCa-2	DMEM	72	MTS	54.55			-	10.1186/s13578-015-0041-y
1377	45	2015	307	Ferulic Acid	2005.98	None	0	None	0	NG	Mia PaCa-2	DMEM	72	MTS	42.18			-	10.1186/s13578-015-0041-y
1378	45	2015	307	Ferulic Acid	4985.11	None	0	None	0	NG	Mia PaCa-2	DMEM	72	MTS	34.55			-	10.1186/s13578-015-0041-y
1379	45	2015	308	Ferulic Acid	1	None	0	None	0	NG	PANC‑1	DMEM	72	MTS	100			-	10.1186/s13578-015-0041-y
1380	45	2015	308	Ferulic Acid	1.59	None	0	None	0	NG	PANC‑1	DMEM	72	MTS	98.17			-	10.1186/s13578-015-0041-y
1381	45	2015	308	Ferulic Acid	7.79	None	0	None	0	NG	PANC‑1	DMEM	72	MTS	98.47			-	10.1186/s13578-015-0041-y
1382	45	2015	308	Ferulic Acid	40.24	None	0	None	0	NG	PANC‑1	DMEM	72	MTS	95.14			-	10.1186/s13578-015-0041-y
1383	45	2015	308	Ferulic Acid	204.21	None	0	None	0	NG	PANC‑1	DMEM	72	MTS	93.63			-	10.1186/s13578-015-0041-y
1384	45	2015	308	Ferulic Acid	1000	None	0	None	0	NG	PANC‑1	DMEM	72	MTS	62.05			-	10.1186/s13578-015-0041-y
1385	45	2015	308	Ferulic Acid	1970.49	None	0	None	0	NG	PANC‑1	DMEM	72	MTS	45.35			-	10.1186/s13578-015-0041-y
1386	45	2015	308	Ferulic Acid	4985.11	None	0	None	0	NG	PANC‑1	DMEM	72	MTS	33.72			-	10.1186/s13578-015-0041-y
1387	45	2015	309	None	0	None	0	None	0	NG	Mia PaCa-2	DMEM	72	MTS	100.93			-	10.1186/s13578-015-0041-y
1388	45	2015	309	Ferulic Acid	200	None	0	None	0	NG	Mia PaCa-2	DMEM	72	MTS	96.3			-	10.1186/s13578-015-0041-y
1389	45	2015	310	None	0	Aspirin	1000	None	0	NG	Mia PaCa-2	DMEM	72	MTS	80.56			-	10.1186/s13578-015-0041-y
1390	45	2015	310	Ferulic Acid	200	Aspirin	1000	None	0	NG	Mia PaCa-2	DMEM	72	MTS	58.95			-	10.1186/s13578-015-0041-y
1391	45	2015	311	None	0	None	0	None	0	NG	PANC‑1	DMEM	72	MTS	100.93			-	10.1186/s13578-015-0041-y
1392	45	2015	311	Ferulic Acid	200	None	0	None	0	NG	PANC‑1	DMEM	72	MTS	96.3			-	10.1186/s13578-015-0041-y
1393	45	2015	312	None	0	Aspirin	1000	None	0	NG	PANC‑1	DMEM	72	MTS	79.01			-	10.1186/s13578-015-0041-y
1394	45	2015	312	Ferulic Acid	200	Aspirin	1000	None	0	NG	PANC‑1	DMEM	72	MTS	39.81			-	10.1186/s13578-015-0041-y
1395	46	2018	313	None	0	None	0	None	0	DMSO	CFPAC‑1	DMEM	48	MTT	100.02			-	10.1186/s13578-015-0041-y
1396	46	2018	313	Baicalein	0.1	None	0	None	0	DMSO	CFPAC‑1	DMEM	48	MTT	99.107			-	10.3892/ol.2018.8043
1397	46	2018	313	Baicalein	0.2	None	0	None	0	DMSO	CFPAC‑1	DMEM	48	MTT	97.498			-	10.3892/ol.2018.8043
1398	46	2018	313	Baicalein	0.4	None	0	None	0	DMSO	CFPAC‑1	DMEM	48	MTT	97.268			-	10.3892/ol.2018.8043
1399	46	2018	313	Baicalein	0.8	None	0	None	0	DMSO	CFPAC‑1	DMEM	48	MTT	95.658			-	10.3892/ol.2018.8043
1400	46	2018	313	Baicalein	1.6	None	0	None	0	DMSO	CFPAC‑1	DMEM	48	MTT	92.439			-	10.3892/ol.2018.8043
1401	46	2018	313	Baicalein	3.2	None	0	None	0	DMSO	CFPAC‑1	DMEM	48	MTT	89.909			-	10.3892/ol.2018.8043
1402	46	2018	313	Baicalein	6.25	None	0	None	0	DMSO	CFPAC‑1	DMEM	48	MTT	85.77			-	10.3892/ol.2018.8043
1403	46	2018	313	Baicalein	12.5	None	0	None	0	DMSO	CFPAC‑1	DMEM	48	MTT	74.963			-	10.3892/ol.2018.8043
1404	46	2018	313	Baicalein	25	None	0	None	0	DMSO	CFPAC‑1	DMEM	48	MTT	46.9094			-	10.3892/ol.2018.8043
1405	46	2018	313	Baicalein	50	None	0	None	0	DMSO	CFPAC‑1	DMEM	48	MTT	34.952			-	10.3892/ol.2018.8043
1406	46	2018	313	Baicalein	100	None	0	None	0	DMSO	CFPAC‑1	DMEM	48	MTT	27.133			-	10.3892/ol.2018.8043
1407	46	2018	314	None	0	None	0	None	0	DMSO	CFPAC‑1	DMEM	48	MTT	100.67			-	10.3892/ol.2018.8043
1408	46	2018	314	None	0	Gemcitabine	0.113983	None	0	DMSO	CFPAC‑1	DMEM	48	MTT	81.043			-	10.3892/ol.2018.8043
1409	46	2018	314	None	0	Gemcitabine	0.227965	None	0	DMSO	CFPAC‑1	DMEM	48	MTT	70.75			-	10.3892/ol.2018.8043
1410	46	2018	314	None	0	Gemcitabine	0.474928	None	0	DMSO	CFPAC‑1	DMEM	48	MTT	66.938			-	10.3892/ol.2018.8043
1411	46	2018	314	None	0	Gemcitabine	0.949855	None	0	DMSO	CFPAC‑1	DMEM	48	MTT	55.882			-	10.3892/ol.2018.8043
1412	46	2018	314	None	0	Gemcitabine	1.89971	None	0	DMSO	CFPAC‑1	DMEM	48	MTT	39.299			-	10.3892/ol.2018.8043
1413	46	2018	314	None	0	Gemcitabine	3.79942	None	0	DMSO	CFPAC‑1	DMEM	48	MTT	26.337			-	10.3892/ol.2018.8043
1414	46	2018	315	Baicalein	5.92	Gemcitabine	0.113983	None	0	DMSO	CFPAC‑1	DMEM	48	MTT	70.94			-	10.3892/ol.2018.8043
1415	46	2018	315	Baicalein	5.92	Gemcitabine	0.227965	None	0	DMSO	CFPAC‑1	DMEM	48	MTT	65.222			-	10.3892/ol.2018.8043
1416	46	2018	315	Baicalein	5.92	Gemcitabine	0.474928	None	0	DMSO	CFPAC‑1	DMEM	48	MTT	46.3518			-	10.3892/ol.2018.8043
1417	46	2018	315	Baicalein	5.92	Gemcitabine	0.949855	None	0	DMSO	CFPAC‑1	DMEM	48	MTT	41.777			-	10.3892/ol.2018.8043
1418	46	2018	315	Baicalein	5.92	Gemcitabine	1.89971	None	0	DMSO	CFPAC‑1	DMEM	48	MTT	29.768			-	10.3892/ol.2018.8043
1419	46	2018	315	Baicalein	5.92	Gemcitabine	3.79942	None	0	DMSO	CFPAC‑1	DMEM	48	MTT	22.143			-	10.3892/ol.2018.8043
1420	46	2018	316	Baicalein	23.13	Gemcitabine	0.113983	None	0	DMSO	CFPAC‑1	DMEM	48	MTT	67.319			-	10.3892/ol.2018.8043
1421	46	2018	316	Baicalein	23.13	Gemcitabine	0.227965	None	0	DMSO	CFPAC‑1	DMEM	48	MTT	60.076			-	10.3892/ol.2018.8043
1422	46	2018	316	Baicalein	23.13	Gemcitabine	0.474928	None	0	DMSO	CFPAC‑1	DMEM	48	MTT	36.63			-	10.3892/ol.2018.8043
1423	46	2018	316	Baicalein	23.13	Gemcitabine	0.949855	None	0	DMSO	CFPAC‑1	DMEM	48	MTT	31.865			-	10.3892/ol.2018.8043
1424	46	2018	316	Baicalein	23.13	Gemcitabine	1.89971	None	0	DMSO	CFPAC‑1	DMEM	48	MTT	22.906			-	10.3892/ol.2018.8043
1425	46	2018	316	Baicalein	23.13	Gemcitabine	3.79942	None	0	DMSO	CFPAC‑1	DMEM	48	MTT	15.281			-	10.3892/ol.2018.8043
1426	46	2018	317	None	0	None	0	None	0	DMSO	PANC‑1	DMEM	48	MTT	101.06			-	10.3892/ol.2018.8043
1427	46	2018	317	None	0	Gemcitabine	0.113983	None	0	DMSO	PANC‑1	DMEM	48	MTT	85.865			-	10.3892/ol.2018.8043
1428	46	2018	317	None	0	Gemcitabine	0.227965	None	0	DMSO	PANC‑1	DMEM	48	MTT	72.791			-	10.3892/ol.2018.8043
1429	46	2018	317	None	0	Gemcitabine	0.474928	None	0	DMSO	PANC‑1	DMEM	48	MTT	67.137			-	10.3892/ol.2018.8043
1430	46	2018	317	None	0	Gemcitabine	0.949855	None	0	DMSO	PANC‑1	DMEM	48	MTT	56.537			-	10.3892/ol.2018.8043
1431	46	2018	317	None	0	Gemcitabine	1.89971	None	0	DMSO	PANC‑1	DMEM	48	MTT	38.869			-	10.3892/ol.2018.8043
1432	46	2018	317	None	0	Gemcitabine	3.79942	None	0	DMSO	PANC‑1	DMEM	48	MTT	25.088			-	10.3892/ol.2018.8043
1433	46	2018	318	Baicalein	23.13	Gemcitabine	0.113983	None	0	DMSO	PANC‑1	DMEM	48	MTT	65.017			-	10.3892/ol.2018.8043
1434	46	2018	318	Baicalein	23.13	Gemcitabine	0.227965	None	0	DMSO	PANC‑1	DMEM	48	MTT	59.717			-	10.3892/ol.2018.8043
1435	46	2018	318	Baicalein	23.13	Gemcitabine	0.474928	None	0	DMSO	PANC‑1	DMEM	48	MTT	36.0424			-	10.3892/ol.2018.8043
1436	46	2018	318	Baicalein	23.13	Gemcitabine	0.949855	None	0	DMSO	PANC‑1	DMEM	48	MTT	31.802			-	10.3892/ol.2018.8043
1437	46	2018	318	Baicalein	23.13	Gemcitabine	1.89971	None	0	DMSO	PANC‑1	DMEM	48	MTT	23.321			-	10.3892/ol.2018.8043
1438	46	2018	318	Baicalein	23.13	Gemcitabine	3.79942	None	0	DMSO	PANC‑1	DMEM	48	MTT	16.607			-	10.3892/ol.2018.8043
1439	46	2018	319	None	0	None	0	None	0	DMSO	CFPAC‑1	DMEM	48	MTT		Hoechst 33258 staining	3.2089	-	10.3892/ol.2018.8043
1440	46	2018	319	Baicalein	5.92	None	0	None	0	DMSO	CFPAC‑1	DMEM	48	MTT		Hoechst 33258 staining	5.0746	-	10.3892/ol.2018.8043
1441	46	2018	320	None	0	Gemcitabine	0.474928	None	0	DMSO	CFPAC‑1	DMEM	48	MTT		Hoechst 33258 staining	9.6268	-	10.3892/ol.2018.8043
1442	46	2018	320	Baicalein	5.92	Gemcitabine	0.474928	None	0	DMSO	CFPAC‑1	DMEM	48	MTT		Hoechst 33258 staining	11.044	-	10.3892/ol.2018.8043
1443	46	2018	321	None	0	None	0	None	0	DMSO	CFPAC‑1	DMEM	48	MTT		Hoechst 33258 staining	2.0408	-	10.3892/ol.2018.8043
1444	46	2018	321	Baicalein	23.13	None	0	None	0	DMSO	CFPAC‑1	DMEM	48	MTT		Hoechst 33258 staining	6.204	-	10.3892/ol.2018.8043
1445	46	2018	322	None	0	Gemcitabine	0.474928	None	0	DMSO	CFPAC‑1	DMEM	48	MTT		Hoechst 33258 staining	7.9999	-	10.3892/ol.2018.8043
1446	46	2018	322	Baicalein	23.13	Gemcitabine	0.474928	None	0	DMSO	CFPAC‑1	DMEM	48	MTT		Hoechst 33258 staining	14.693	-	10.3892/ol.2018.8043
1447	46	2018	323	None	0	None	0	None	0	DMSO	PANC‑1	DMEM	48	MTT		Hoechst 33258 staining	2.7999	-	10.3892/ol.2018.8043
1448	46	2018	323	Baicalein	23.13	None	0	None	0	DMSO	PANC‑1	DMEM	48	MTT		Hoechst 33258 staining	7.6	-	10.3892/ol.2018.8043
1449	46	2018	324	None	0	Gemcitabine	0.474928	None	0	DMSO	PANC‑1	DMEM	48	MTT		Hoechst 33258 staining	9.5	-	10.3892/ol.2018.8043
1450	46	2018	324	Baicalein	23.13	Gemcitabine	0.474928	None	0	DMSO	PANC‑1	DMEM	48	MTT		Hoechst 33258 staining	19.2	-	10.3892/ol.2018.8043
1451	46	2018	325	None	0	None	0	None	0	DMSO	CFPAC‑1	DMEM	48	MTT		Annexin V/7‑AAD staining	10.688	-	10.3892/ol.2018.8043
1452	46	2018	325	Baicalein	5.92	None	0	None	0	DMSO	CFPAC‑1	DMEM	48	MTT		Annexin V/7‑AAD staining	12.307	-	10.3892/ol.2018.8043
1453	46	2018	326	None	0	Gemcitabine	0.474928	None	0	DMSO	CFPAC‑1	DMEM	48	MTT		Annexin V/7‑AAD staining	34.331	-	10.3892/ol.2018.8043
1454	46	2018	326	Baicalein	5.92	Gemcitabine	0.474928	None	0	DMSO	CFPAC‑1	DMEM	48	MTT		Annexin V/7‑AAD staining	59.919	-	10.3892/ol.2018.8043
1455	46	2018	327	None	0	None	0	None	0	DMSO	CFPAC‑1	DMEM	48	MTT		Annexin V/7‑AAD staining	11.193	-	10.3892/ol.2018.8043
1456	46	2018	327	Baicalein	23.13	None	0	None	0	DMSO	CFPAC‑1	DMEM	48	MTT		Annexin V/7‑AAD staining	15.802	-	10.3892/ol.2018.8043
1457	46	2018	328	None	0	Gemcitabine	0.474928	None	0	DMSO	CFPAC‑1	DMEM	48	MTT		Annexin V/7‑AAD staining	37.53	-	10.3892/ol.2018.8043
1458	46	2018	328	Baicalein	23.13	Gemcitabine	0.474928	None	0	DMSO	CFPAC‑1	DMEM	48	MTT		Annexin V/7‑AAD staining	64.855	-	10.3892/ol.2018.8043
1459	46	2018	329	None	0	None	0	None	0	DMSO	PANC‑1	DMEM	48	MTT		Annexin V/7‑AAD staining	12.017	-	10.3892/ol.2018.8043
1460	46	2018	329	Baicalein	23.13	None	0	None	0	DMSO	PANC‑1	DMEM	48	MTT		Annexin V/7‑AAD staining	19.57	-	10.3892/ol.2018.8043
1461	46	2018	330	None	0	Gemcitabine	0.474928	None	0	DMSO	PANC‑1	DMEM	48	MTT		Annexin V/7‑AAD staining	41.888	-	10.3892/ol.2018.8043
1462	46	2018	330	Baicalein	23.13	Gemcitabine	0.474928	None	0	DMSO	PANC‑1	DMEM	48	MTT		Annexin V/7‑AAD staining	71.072	-	10.3892/ol.2018.8043
1463	47	2014	331	amangostin	5	None	0	None	0	NG	PANC‑1	DMEM	24	MTT	98.6			-	10.3892/ol.2018.8043
1464	47	2014	331	amangostin	7.5	None	0	None	0	NG	PANC‑1	DMEM	24	MTT	92.8			inhibition of NF-KB, Stat3, and MMP9 signaling pathways	10.1089/ars.2013.5212
1465	47	2014	331	amangostin	10	None	0	None	0	NG	PANC‑1	DMEM	24	MTT	82.2			inhibition of NF-KB, Stat3, and MMP9 signaling pathways	10.1089/ars.2013.5212
1466	47	2014	331	amangostin	15	None	0	None	0	NG	PANC‑1	DMEM	24	MTT	81.9			inhibition of NF-KB, Stat3, and MMP9 signaling pathways	10.1089/ars.2013.5212
1467	47	2014	331	amangostin	20	None	0	None	0	NG	PANC‑1	DMEM	24	MTT	61.4			inhibition of NF-KB, Stat3, and MMP9 signaling pathways	10.1089/ars.2013.5212
1468	47	2014	331	amangostin	30	None	0	None	0	NG	PANC‑1	DMEM	24	MTT	23.2			inhibition of NF-KB, Stat3, and MMP9 signaling pathways	10.1089/ars.2013.5212
1469	47	2014	331	amangostin	40	None	0	None	0	NG	PANC‑1	DMEM	24	MTT	11.3			inhibition of NF-KB, Stat3, and MMP9 signaling pathways	10.1089/ars.2013.5212
1470	47	2014	332	amangostin	5	None	0	None	0	NG	BxPC-3	DMEM	24	MTT	96.5			inhibition of NF-KB, Stat3, and MMP9 signaling pathways	10.1089/ars.2013.5212
1471	47	2014	332	amangostin	7.5	None	0	None	0	NG	BxPC-3	DMEM	24	MTT	94.5			inhibition of NF-KB, Stat3, and MMP9 signaling pathways	10.1089/ars.2013.5212
1472	47	2014	332	amangostin	10	None	0	None	0	NG	BxPC-3	DMEM	24	MTT	88.4			inhibition of NF-KB, Stat3, and MMP9 signaling pathways	10.1089/ars.2013.5212
1473	47	2014	332	amangostin	15	None	0	None	0	NG	BxPC-3	DMEM	24	MTT	39.2			inhibition of NF-KB, Stat3, and MMP9 signaling pathways	10.1089/ars.2013.5212
1474	47	2014	332	amangostin	20	None	0	None	0	NG	BxPC-3	DMEM	24	MTT	24.6			inhibition of NF-KB, Stat3, and MMP9 signaling pathways	10.1089/ars.2013.5212
1475	47	2014	332	amangostin	30	None	0	None	0	NG	BxPC-3	DMEM	24	MTT	8.53			inhibition of NF-KB, Stat3, and MMP9 signaling pathways	10.1089/ars.2013.5212
1476	47	2014	332	amangostin	40	None	0	None	0	NG	BxPC-3	DMEM	24	MTT	7.51			inhibition of NF-KB, Stat3, and MMP9 signaling pathways	10.1089/ars.2013.5212
1477	47	2014	333	amangostin	5	None	0	None	0	NG	AsPC-1	DMEM	24	MTT	91.1			inhibition of NF-KB, Stat3, and MMP9 signaling pathways	10.1089/ars.2013.5212
1478	47	2014	333	amangostin	7.5	None	0	None	0	NG	AsPC-1	DMEM	24	MTT	87.4			inhibition of NF-KB, Stat3, and MMP9 signaling pathways	10.1089/ars.2013.5212
1479	47	2014	333	amangostin	10	None	0	None	0	NG	AsPC-1	DMEM	24	MTT	87.4			inhibition of NF-KB, Stat3, and MMP9 signaling pathways	10.1089/ars.2013.5212
1480	47	2014	333	amangostin	15	None	0	None	0	NG	AsPC-1	DMEM	24	MTT	58.4			inhibition of NF-KB, Stat3, and MMP9 signaling pathways	10.1089/ars.2013.5212
1481	47	2014	333	amangostin	20	None	0	None	0	NG	AsPC-1	DMEM	24	MTT	36.5			inhibition of NF-KB, Stat3, and MMP9 signaling pathways	10.1089/ars.2013.5212
1482	47	2014	333	amangostin	30	None	0	None	0	NG	AsPC-1	DMEM	24	MTT	25.9			inhibition of NF-KB, Stat3, and MMP9 signaling pathways	10.1089/ars.2013.5212
1483	47	2014	333	amangostin	40	None	0	None	0	NG	AsPC-1	DMEM	24	MTT	14.3			inhibition of NF-KB, Stat3, and MMP9 signaling pathways	10.1089/ars.2013.5212
1484	47	2014	334	amangostin	5	None	0	None	0	NG	PL45	DMEM	24	MTT	93.5			inhibition of NF-KB, Stat3, and MMP9 signaling pathways	10.1089/ars.2013.5212
1485	47	2014	334	amangostin	7.5	None	0	None	0	NG	PL45	DMEM	24	MTT	91.5			inhibition of NF-KB, Stat3, and MMP9 signaling pathways	10.1089/ars.2013.5212
1486	47	2014	334	amangostin	10	None	0	None	0	NG	PL45	DMEM	24	MTT	77.1			inhibition of NF-KB, Stat3, and MMP9 signaling pathways	10.1089/ars.2013.5212
1487	47	2014	334	amangostin	15	None	0	None	0	NG	PL45	DMEM	24	MTT	48.8			inhibition of NF-KB, Stat3, and MMP9 signaling pathways	10.1089/ars.2013.5212
1488	47	2014	334	amangostin	20	None	0	None	0	NG	PL45	DMEM	24	MTT	39.9			inhibition of NF-KB, Stat3, and MMP9 signaling pathways	10.1089/ars.2013.5212
1489	47	2014	334	amangostin	30	None	0	None	0	NG	PL45	DMEM	24	MTT	35.8			inhibition of NF-KB, Stat3, and MMP9 signaling pathways	10.1089/ars.2013.5212
1490	47	2014	334	amangostin	40	None	0	None	0	NG	PL45	DMEM	24	MTT	23.8			inhibition of NF-KB, Stat3, and MMP9 signaling pathways	10.1089/ars.2013.5212
1491	47	2014	335	amangostin	7.5	None	0	None	0	NG	AsPC-1	DMEM	24	MTT		Annexin VFITC	1.87	inhibition of NF-KB, Stat3, and MMP9 signaling pathways	10.1089/ars.2013.5212
1492	47	2014	335	amangostin	20	None	0	None	0	NG	AsPC-1	DMEM	24	MTT		Annexin VFITC	28	inhibition of NF-KB, Stat3, and MMP9 signaling pathways	10.1089/ars.2013.5212
1493	47	2014	335	amangostin	30	None	0	None	0	NG	AsPC-1	DMEM	24	MTT		Annexin VFITC	65.5	inhibition of NF-KB, Stat3, and MMP9 signaling pathways	10.1089/ars.2013.5212
1494	48	2020	336	None	0	None	0	None	0	NG	CAPAN-2	DMEM	12	MTT	100.331			-	10.1089/ars.2013.5212
1495	48	2020	336	Baicalein	2.5	None	0	None	0	NG	CAPAN-2	DMEM	12	MTT	91.721			-	PMID: 33099937
1496	48	2020	336	Baicalein	5	None	0	None	0	NG	CAPAN-2	DMEM	12	MTT	82.119			-	PMID: 33099937
1497	48	2020	336	Baicalein	10	None	0	None	0	NG	CAPAN-2	DMEM	12	MTT	72.516			-	PMID: 33099937
1498	48	2020	336	Baicalein	20	None	0	None	0	NG	CAPAN-2	DMEM	12	MTT	50			-	PMID: 33099937
1499	48	2020	336	Baicalein	40	None	0	None	0	NG	CAPAN-2	DMEM	12	MTT	35.099			-	PMID: 33099937
1500	48	2020	336	Baicalein	80	None	0	None	0	NG	CAPAN-2	DMEM	12	MTT	16.887			-	PMID: 33099937
1501	48	2020	336	Baicalein	160	None	0	None	0	NG	CAPAN-2	DMEM	12	MTT	10.927			-	PMID: 33099937
1502	48	2020	336	Baicalein	320	None	0	None	0	NG	CAPAN-2	DMEM	12	MTT	5.9602			-	PMID: 33099937
1503	49	2016	337	None	0	None	0	None	0	NG	Mia PaCa-2	DMEM	24	CTG	100.31			-	PMID: 33099937
1504	49	2016	337	Ferulic Acid	150	None	0	None	0	NG	Mia PaCa-2	DMEM	24	CTG	90.43			apoptosis through the p53 and Bax pathway	10.1016/j.gene.2015.10.061
1505	49	2016	337	Ferulic Acid	200	None	0	None	0	NG	Mia PaCa-2	DMEM	24	CTG	79.32			apoptosis through the p53 and Bax pathway	10.1016/j.gene.2015.10.061
1506	49	2016	337	Ferulic Acid	300	None	0	None	0	NG	Mia PaCa-2	DMEM	24	CTG	74.38			apoptosis through the p53 and Bax pathway	10.1016/j.gene.2015.10.061
1507	49	2016	337	Ferulic Acid	400	None	0	None	0	NG	Mia PaCa-2	DMEM	24	CTG	93.83			apoptosis through the p53 and Bax pathway	10.1016/j.gene.2015.10.061
1508	49	2016	337	Ferulic Acid	500	None	0	None	0	NG	Mia PaCa-2	DMEM	24	CTG	93.21			apoptosis through the p53 and Bax pathway	10.1016/j.gene.2015.10.061
1509	49	2016	337	Ferulic Acid	750	None	0	None	0	NG	Mia PaCa-2	DMEM	24	CTG	87.35			apoptosis through the p53 and Bax pathway	10.1016/j.gene.2015.10.061
1510	49	2016	337	Ferulic Acid	1000	None	0	None	0	NG	Mia PaCa-2	DMEM	24	CTG	64.51			apoptosis through the p53 and Bax pathway	10.1016/j.gene.2015.10.061
1511	49	2016	338	None	0	None	0	None	0	NG	Mia PaCa-2	DMEM	48	CTG	100.31			-	10.1016/j.gene.2015.10.061
1512	49	2016	338	Ferulic Acid	150	None	0	None	0	NG	Mia PaCa-2	DMEM	48	CTG	94.75			apoptosis through the p53 and Bax pathway	10.1016/j.gene.2015.10.061
1513	49	2016	338	Ferulic Acid	200	None	0	None	0	NG	Mia PaCa-2	DMEM	48	CTG	100			apoptosis through the p53 and Bax pathway	10.1016/j.gene.2015.10.061
1514	49	2016	338	Ferulic Acid	300	None	0	None	0	NG	Mia PaCa-2	DMEM	48	CTG	99.07			apoptosis through the p53 and Bax pathway	10.1016/j.gene.2015.10.061
1515	49	2016	338	Ferulic Acid	400	None	0	None	0	NG	Mia PaCa-2	DMEM	48	CTG	97.84			apoptosis through the p53 and Bax pathway	10.1016/j.gene.2015.10.061
1516	49	2016	338	Ferulic Acid	500	None	0	None	0	NG	Mia PaCa-2	DMEM	48	CTG	95.37			apoptosis through the p53 and Bax pathway	10.1016/j.gene.2015.10.061
1517	49	2016	338	Ferulic Acid	750	None	0	None	0	NG	Mia PaCa-2	DMEM	48	CTG	80.86			apoptosis through the p53 and Bax pathway	10.1016/j.gene.2015.10.061
1518	49	2016	338	Ferulic Acid	1000	None	0	None	0	NG	Mia PaCa-2	DMEM	48	CTG	55.25			apoptosis through the p53 and Bax pathway	10.1016/j.gene.2015.10.061
1519	49	2016	339	None	0	None	0	None	0	NG	Mia PaCa-2	DMEM	72	CTG	100.31			-	10.1016/j.gene.2015.10.061
1520	49	2016	339	Ferulic Acid	150	None	0	None	0	NG	Mia PaCa-2	DMEM	72	CTG	104.32			apoptosis through the p53 and Bax pathway	10.1016/j.gene.2015.10.061
1521	49	2016	339	Ferulic Acid	200	None	0	None	0	NG	Mia PaCa-2	DMEM	72	CTG	88.27			apoptosis through the p53 and Bax pathway	10.1016/j.gene.2015.10.061
1522	49	2016	339	Ferulic Acid	300	None	0	None	0	NG	Mia PaCa-2	DMEM	72	CTG	77.47			apoptosis through the p53 and Bax pathway	10.1016/j.gene.2015.10.061
1523	49	2016	339	Ferulic Acid	400	None	0	None	0	NG	Mia PaCa-2	DMEM	72	CTG	74.38			apoptosis through the p53 and Bax pathway	10.1016/j.gene.2015.10.061
1524	49	2016	339	Ferulic Acid	500	None	0	None	0	NG	Mia PaCa-2	DMEM	72	CTG	51.54			apoptosis through the p53 and Bax pathway	10.1016/j.gene.2015.10.061
1525	49	2016	339	Ferulic Acid	750	None	0	None	0	NG	Mia PaCa-2	DMEM	72	CTG	31.79			apoptosis through the p53 and Bax pathway	10.1016/j.gene.2015.10.061
1526	49	2016	339	Ferulic Acid	1000	None	0	None	0	NG	Mia PaCa-2	DMEM	72	CTG	11.11			apoptosis through the p53 and Bax pathway	10.1016/j.gene.2015.10.061
1527	50	2019	340	None	0	None	0	None	0	DMSO	PANC‑1	DMEM	24	CCK8	100			-	10.1016/j.gene.2015.10.061
1528	50	2019	340	Fisetin	25	None	0	None	0	DMSO	PANC‑1	DMEM	24	CCK8	102			increased autophagy mediated by p8 through the p53/PKC-α pathway, enhanced AMPK/mTOR signaling pathway,enriched unfolded protein response pathway activated by ER stress	10.1038/s41419-019-1366-y
1529	50	2019	340	Fisetin	50	None	0	None	0	DMSO	PANC‑1	DMEM	24	CCK8	98.3			increased autophagy mediated by p8 through the p53/PKC-α pathway, enhanced AMPK/mTOR signaling pathway,enriched unfolded protein response pathway activated by ER stress	10.1038/s41419-019-1366-y
1530	50	2019	340	Fisetin	100	None	0	None	0	DMSO	PANC‑1	DMEM	24	CCK8	93.2			increased autophagy mediated by p8 through the p53/PKC-α pathway, enhanced AMPK/mTOR signaling pathway,enriched unfolded protein response pathway activated by ER stress	10.1038/s41419-019-1366-y
1531	50	2019	340	Fisetin	200	None	0	None	0	DMSO	PANC‑1	DMEM	24	CCK8	74.4	Annexin VFITC+ PI doublestaining	13.7	increased autophagy mediated by p8 through the p53/PKC-α pathway, enhanced AMPK/mTOR signaling pathway,enriched unfolded protein response pathway activated by ER stress	10.1038/s41419-019-1366-y
1532	50	2019	340	Fisetin	400	None	0	None	0	DMSO	PANC‑1	DMEM	24	CCK8	34.4			increased autophagy mediated by p8 through the p53/PKC-α pathway, enhanced AMPK/mTOR signaling pathway,enriched unfolded protein response pathway activated by ER stress	10.1038/s41419-019-1366-y
1533	50	2019	341	None	0	None	0	None	0	DMSO	PANC‑1	DMEM	48	CCK8	100			-	10.1038/s41419-019-1366-y
1534	50	2019	341	Fisetin	25	None	0	None	0	DMSO	PANC‑1	DMEM	48	CCK8	87.6			increased autophagy mediated by p8 through the p53/PKC-α pathway, enhanced AMPK/mTOR signaling pathway,enriched unfolded protein response pathway activated by ER stress	10.1038/s41419-019-1366-y
1535	50	2019	341	Fisetin	50	None	0	None	0	DMSO	PANC‑1	DMEM	48	CCK8	81.8			increased autophagy mediated by p8 through the p53/PKC-α pathway, enhanced AMPK/mTOR signaling pathway,enriched unfolded protein response pathway activated by ER stress	10.1038/s41419-019-1366-y
1536	50	2019	341	Fisetin	100	None	0	None	0	DMSO	PANC‑1	DMEM	48	CCK8	64.5			increased autophagy mediated by p8 through the p53/PKC-α pathway, enhanced AMPK/mTOR signaling pathway,enriched unfolded protein response pathway activated by ER stress	10.1038/s41419-019-1366-y
1537	50	2019	341	Fisetin	200	None	0	None	0	DMSO	PANC‑1	DMEM	48	CCK8	52.9	Annexin VFITC+ PI doublestaining	29.4	increased autophagy mediated by p8 through the p53/PKC-α pathway, enhanced AMPK/mTOR signaling pathway,enriched unfolded protein response pathway activated by ER stress	10.1038/s41419-019-1366-y
1538	50	2019	341	Fisetin	400	None	0	None	0	DMSO	PANC‑1	DMEM	48	CCK8	25.2			increased autophagy mediated by p8 through the p53/PKC-α pathway, enhanced AMPK/mTOR signaling pathway,enriched unfolded protein response pathway activated by ER stress	10.1038/s41419-019-1366-y
1539	51	2016	342	None	0	None	0	None	0	DMSO	BxPC-3	RPMI 1640	24	MTT	100			-	10.1038/s41419-019-1366-y
1540	51	2016	342	Juglone	5	None	0	None	0	DMSO	BxPC-3	RPMI 1640	24	MTT	95.32			inactivation of AP-1 and NF-kB signalling pathway	10.1016/j.gene.2016.05.001
1541	51	2016	342	Juglone	10	None	0	None	0	DMSO	BxPC-3	RPMI 1640	24	MTT	87.23			inactivation of AP-1 and NF-kB signalling pathway	10.1016/j.gene.2016.05.001
1542	51	2016	342	Juglone	15	None	0	None	0	DMSO	BxPC-3	RPMI 1640	24	MTT	66.38			inactivation of AP-1 and NF-kB signalling pathway	10.1016/j.gene.2016.05.001
1543	51	2016	342	Juglone	20	None	0	None	0	DMSO	BxPC-3	RPMI 1640	24	MTT	60.43			inactivation of AP-1 and NF-kB signalling pathway	10.1016/j.gene.2016.05.001
1544	51	2016	342	Juglone	30	None	0	None	0	DMSO	BxPC-3	RPMI 1640	24	MTT	51.91			inactivation of AP-1 and NF-kB signalling pathway	10.1016/j.gene.2016.05.001
1545	51	2016	342	Juglone	40	None	0	None	0	DMSO	BxPC-3	RPMI 1640	24	MTT	40.43			inactivation of AP-1 and NF-kB signalling pathway	10.1016/j.gene.2016.05.001
1546	51	2016	342	Juglone	50	None	0	None	0	DMSO	BxPC-3	RPMI 1640	24	MTT	33.62			inactivation of AP-1 and NF-kB signalling pathway	10.1016/j.gene.2016.05.001
1547	51	2016	343	None	0	None	0	None	0	DMSO	PANC‑1	DMEM	24	MTT	100			-	10.1016/j.gene.2016.05.001
1548	51	2016	343	Juglone	5	None	0	None	0	DMSO	PANC‑1	DMEM	24	MTT	91.06			inactivation of AP-1 and NF-kB signalling pathway	10.1016/j.gene.2016.05.001
1549	51	2016	343	Juglone	10	None	0	None	0	DMSO	PANC‑1	DMEM	24	MTT	85.96			inactivation of AP-1 and NF-kB signalling pathway	10.1016/j.gene.2016.05.001
1550	51	2016	343	Juglone	15	None	0	None	0	DMSO	PANC‑1	DMEM	24	MTT	63.4			inactivation of AP-1 and NF-kB signalling pathway	10.1016/j.gene.2016.05.001
1551	51	2016	343	Juglone	20	None	0	None	0	DMSO	PANC‑1	DMEM	24	MTT	57.02			inactivation of AP-1 and NF-kB signalling pathway	10.1016/j.gene.2016.05.001
1552	51	2016	343	Juglone	30	None	0	None	0	DMSO	PANC‑1	DMEM	24	MTT	48.09			inactivation of AP-1 and NF-kB signalling pathway	10.1016/j.gene.2016.05.001
1553	51	2016	343	Juglone	40	None	0	None	0	DMSO	PANC‑1	DMEM	24	MTT	44.26			inactivation of AP-1 and NF-kB signalling pathway	10.1016/j.gene.2016.05.001
1554	51	2016	343	Juglone	50	None	0	None	0	DMSO	PANC‑1	DMEM	24	MTT	34.04			inactivation of AP-1 and NF-kB signalling pathway	10.1016/j.gene.2016.05.001
1555	52	2022	344	None	0	None	0	None	0	DMSO	PANC‑1	DMEM	24	MTT	100	Annexin VFITC+ PI doublestaining	9.4	-	10.1016/j.gene.2016.05.001
1556	52	2022	344	Thymoquinone	1.56	None	0	None	0	DMSO	PANC‑1	DMEM	24	MTT	95.83			-	10.1002/jbt.23008
1557	52	2022	344	Thymoquinone	3.12	None	0	None	0	DMSO	PANC‑1	DMEM	24	MTT	94.77			-	10.1002/jbt.23008
1558	52	2022	344	Thymoquinone	6.25	None	0	None	0	DMSO	PANC‑1	DMEM	24	MTT	83.3			-	10.1002/jbt.23008
1559	52	2022	344	Thymoquinone	12.5	None	0	None	0	DMSO	PANC‑1	DMEM	24	MTT	62.06			-	10.1002/jbt.23008
1560	52	2022	344	Thymoquinone	22.22	None	0	None	0	DMSO	PANC‑1	DMEM	24	MTT	50	Annexin VFITC+ PI doublestaining	19.3	-	10.1002/jbt.23008
1561	52	2022	344	Thymoquinone	25	None	0	None	0	DMSO	PANC‑1	DMEM	24	MTT	45.92			-	10.1002/jbt.23008
1562	52	2022	344	Thymoquinone	50	None	0	None	0	DMSO	PANC‑1	DMEM	24	MTT	24.69			-	10.1002/jbt.23008
1563	52	2022	344	Thymoquinone	100	None	0	None	0	DMSO	PANC‑1	DMEM	24	MTT	17.89			-	10.1002/jbt.23008
1564	52	2022	345	None	0	None	0	None	0	DMSO	PANC‑1	DMEM	24	MTT	100			-	10.1002/jbt.23008
1565	52	2022	345	Plumbagin	1.56	None	0	None	0	DMSO	PANC‑1	DMEM	24	MTT	94.24			-	10.1002/jbt.23008
1566	52	2022	345	Plumbagin	3.12	None	0	None	0	DMSO	PANC‑1	DMEM	24	MTT	76.72			-	10.1002/jbt.23008
1567	52	2022	345	Plumbagin	5.75	None	0	None	0	DMSO	PANC‑1	DMEM	24	MTT	50	Annexin VFITC+ PI doublestaining	40.2	-	10.1002/jbt.23008
1568	52	2022	345	Plumbagin	6.25	None	0	None	0	DMSO	PANC‑1	DMEM	24	MTT	44.15			-	10.1002/jbt.23008
1569	52	2022	345	Plumbagin	12.5	None	0	None	0	DMSO	PANC‑1	DMEM	24	MTT	19.73			-	10.1002/jbt.23008
1570	52	2022	345	Plumbagin	25	None	0	None	0	DMSO	PANC‑1	DMEM	24	MTT	12.83			-	10.1002/jbt.23008
1571	52	2022	345	Plumbagin	50	None	0	None	0	DMSO	PANC‑1	DMEM	24	MTT	13.18			-	10.1002/jbt.23008
1572	52	2022	345	Plumbagin	100	None	0	None	0	DMSO	PANC‑1	DMEM	24	MTT	13.89			-	10.1002/jbt.23008
1573	52	2022	346	None	0	None	0	None	0	DMSO	PANC‑1	DMEM	24	MTT	100			-	10.1002/jbt.23008
1574	52	2022	346	Juglone	1.56	None	0	None	0	DMSO	PANC‑1	DMEM	24	MTT	82.03			-	10.1002/jbt.23008
1575	52	2022	346	Juglone	3.12	None	0	None	0	DMSO	PANC‑1	DMEM	24	MTT	73.71			-	10.1002/jbt.23008
1576	52	2022	346	Juglone	5.72	None	0	None	0	DMSO	PANC‑1	DMEM	24	MTT	50	Annexin VFITC+ PI doublestaining	34.4	-	10.1002/jbt.23008
1577	52	2022	346	Juglone	6.25	None	0	None	0	DMSO	PANC‑1	DMEM	24	MTT	45.21			-	10.1002/jbt.23008
1578	52	2022	346	Juglone	12.5	None	0	None	0	DMSO	PANC‑1	DMEM	24	MTT	26.28			-	10.1002/jbt.23008
1579	52	2022	346	Juglone	25	None	0	None	0	DMSO	PANC‑1	DMEM	24	MTT	11.59			-	10.1002/jbt.23008
1580	52	2022	346	Juglone	50	None	0	None	0	DMSO	PANC‑1	DMEM	24	MTT	11.41			-	10.1002/jbt.23008
1581	52	2022	346	Juglone	100	None	0	None	0	DMSO	PANC‑1	DMEM	24	MTT	11.94			-	10.1002/jbt.23008
1582	53	2009	347	Benzyl Isothiocyanate	5	None	0	None	0	DMSO	BxPC-3	RPMI 1640	24	Sulforhodamine B	74.88			-	10.1002/jbt.23008
1583	53	2009	347	Benzyl Isothiocyanate	10	None	0	None	0	DMSO	BxPC-3	RPMI 1640	24	Sulforhodamine B	52.34			inhibiting the STAT-3 signaling pathway	10.1093/jnci/djn470
1584	53	2009	347	Benzyl Isothiocyanate	15	None	0	None	0	DMSO	BxPC-3	RPMI 1640	24	Sulforhodamine B	42.06			inhibiting the STAT-3 signaling pathway	10.1093/jnci/djn470
1585	53	2009	347	Benzyl Isothiocyanate	20	None	0	None	0	DMSO	BxPC-3	RPMI 1640	24	Sulforhodamine B	33.06			inhibiting the STAT-3 signaling pathway	10.1093/jnci/djn470
1586	53	2009	347	Benzyl Isothiocyanate	25	None	0	None	0	DMSO	BxPC-3	RPMI 1640	24	Sulforhodamine B	20.85			inhibiting the STAT-3 signaling pathway	10.1093/jnci/djn470
1587	53	2009	347	Benzyl Isothiocyanate	30	None	0	None	0	DMSO	BxPC-3	RPMI 1640	24	Sulforhodamine B	12.5			inhibiting the STAT-3 signaling pathway	10.1093/jnci/djn470
1588	53	2009	347	Benzyl Isothiocyanate	40	None	0	None	0	DMSO	BxPC-3	RPMI 1640	24	Sulforhodamine B	10.97			inhibiting the STAT-3 signaling pathway	10.1093/jnci/djn470
1589	53	2009	348	Benzyl Isothiocyanate	5	None	0	None	0	DMSO	AsPC-1	RPMI 1640	24	Sulforhodamine B	74.95			inhibiting the STAT-3 signaling pathway	10.1093/jnci/djn470
1590	53	2009	348	Benzyl Isothiocyanate	7.5	None	0	None	0	DMSO	AsPC-1	RPMI 1640	24	Sulforhodamine B	65.01			inhibiting the STAT-3 signaling pathway	10.1093/jnci/djn470
1591	53	2009	348	Benzyl Isothiocyanate	10	None	0	None	0	DMSO	AsPC-1	RPMI 1640	24	Sulforhodamine B	54.66			inhibiting the STAT-3 signaling pathway	10.1093/jnci/djn470
1592	53	2009	348	Benzyl Isothiocyanate	15	None	0	None	0	DMSO	AsPC-1	RPMI 1640	24	Sulforhodamine B	39.54			inhibiting the STAT-3 signaling pathway	10.1093/jnci/djn470
1593	53	2009	348	Benzyl Isothiocyanate	20	None	0	None	0	DMSO	AsPC-1	RPMI 1640	24	Sulforhodamine B	28.37			inhibiting the STAT-3 signaling pathway	10.1093/jnci/djn470
1594	53	2009	348	Benzyl Isothiocyanate	30	None	0	None	0	DMSO	AsPC-1	RPMI 1640	24	Sulforhodamine B	27.08			inhibiting the STAT-3 signaling pathway	10.1093/jnci/djn470
1595	53	2009	348	Benzyl Isothiocyanate	40	None	0	None	0	DMSO	AsPC-1	RPMI 1640	24	Sulforhodamine B	24.6			inhibiting the STAT-3 signaling pathway	10.1093/jnci/djn470
1596	53	2009	349	Benzyl Isothiocyanate	5	None	0	None	0	DMSO	CAPAN-2	McCoy's 5A medium	24	Sulforhodamine B	79.32			inhibiting the STAT-3 signaling pathway	10.1093/jnci/djn470
1597	53	2009	349	Benzyl Isothiocyanate	8	None	0	None	0	DMSO	CAPAN-2	McCoy's 5A medium	24	Sulforhodamine B	67.81			inhibiting the STAT-3 signaling pathway	10.1093/jnci/djn470
1598	53	2009	349	Benzyl Isothiocyanate	10	None	0	None	0	DMSO	CAPAN-2	McCoy's 5A medium	24	Sulforhodamine B	63.84			inhibiting the STAT-3 signaling pathway	10.1093/jnci/djn470
1599	53	2009	349	Benzyl Isothiocyanate	15	None	0	None	0	DMSO	CAPAN-2	McCoy's 5A medium	24	Sulforhodamine B	44.37			inhibiting the STAT-3 signaling pathway	10.1093/jnci/djn470
1600	53	2009	349	Benzyl Isothiocyanate	20	None	0	None	0	DMSO	CAPAN-2	McCoy's 5A medium	24	Sulforhodamine B	34.86			inhibiting the STAT-3 signaling pathway	10.1093/jnci/djn470
1601	53	2009	349	Benzyl Isothiocyanate	30	None	0	None	0	DMSO	CAPAN-2	McCoy's 5A medium	24	Sulforhodamine B	30.18			inhibiting the STAT-3 signaling pathway	10.1093/jnci/djn470
1602	53	2009	349	Benzyl Isothiocyanate	40	None	0	None	0	DMSO	CAPAN-2	McCoy's 5A medium	24	Sulforhodamine B	24.7			inhibiting the STAT-3 signaling pathway	10.1093/jnci/djn470
1603	53	2009	350	Benzyl Isothiocyanate	1	None	0	None	0	DMSO	Mia PaCa-2	DMEM	24	Sulforhodamine B	65.83			inhibiting the STAT-3 signaling pathway	10.1093/jnci/djn470
1604	53	2009	350	Benzyl Isothiocyanate	2.5	None	0	None	0	DMSO	Mia PaCa-2	DMEM	24	Sulforhodamine B	54.33			inhibiting the STAT-3 signaling pathway	10.1093/jnci/djn470
1605	53	2009	350	Benzyl Isothiocyanate	5	None	0	None	0	DMSO	Mia PaCa-2	DMEM	24	Sulforhodamine B	38.14			inhibiting the STAT-3 signaling pathway	10.1093/jnci/djn470
1606	53	2009	350	Benzyl Isothiocyanate	7.5	None	0	None	0	DMSO	Mia PaCa-2	DMEM	24	Sulforhodamine B	24.95			inhibiting the STAT-3 signaling pathway	10.1093/jnci/djn470
1607	53	2009	350	Benzyl Isothiocyanate	10	None	0	None	0	DMSO	Mia PaCa-2	DMEM	24	Sulforhodamine B	22.01			inhibiting the STAT-3 signaling pathway	10.1093/jnci/djn470
1608	53	2009	350	Benzyl Isothiocyanate	12.5	None	0	None	0	DMSO	Mia PaCa-2	DMEM	24	Sulforhodamine B	22.06			inhibiting the STAT-3 signaling pathway	10.1093/jnci/djn470
1609	53	2009	350	Benzyl Isothiocyanate	15	None	0	None	0	DMSO	Mia PaCa-2	DMEM	24	Sulforhodamine B	20.83			inhibiting the STAT-3 signaling pathway	10.1093/jnci/djn470
1610	53	2009	350	Benzyl Isothiocyanate	20	None	0	None	0	DMSO	Mia PaCa-2	DMEM	24	Sulforhodamine B	24.36			inhibiting the STAT-3 signaling pathway	10.1093/jnci/djn470
1611	53	2009	351	Benzyl Isothiocyanate	1	None	0	None	0	DMSO	PANC‑1	DMEM	24	Sulforhodamine B	89.08			-	10.1093/jnci/djn470
1612	53	2009	351	Benzyl Isothiocyanate	2.5	None	0	None	0	DMSO	PANC‑1	DMEM	24	Sulforhodamine B	84.64			-	10.1093/jnci/djn470
1613	53	2009	351	Benzyl Isothiocyanate	5	None	0	None	0	DMSO	PANC‑1	DMEM	24	Sulforhodamine B	64.83			-	10.1093/jnci/djn470
1614	53	2009	351	Benzyl Isothiocyanate	7.5	None	0	None	0	DMSO	PANC‑1	DMEM	24	Sulforhodamine B	52.3			-	10.1093/jnci/djn470
1615	53	2009	351	Benzyl Isothiocyanate	10	None	0	None	0	DMSO	PANC‑1	DMEM	24	Sulforhodamine B	37.75			-	10.1093/jnci/djn470
1616	53	2009	351	Benzyl Isothiocyanate	12.5	None	0	None	0	DMSO	PANC‑1	DMEM	24	Sulforhodamine B	27.65			-	10.1093/jnci/djn470
1617	53	2009	351	Benzyl Isothiocyanate	15	None	0	None	0	DMSO	PANC‑1	DMEM	24	Sulforhodamine B	27.68			-	10.1093/jnci/djn470
1618	53	2009	351	Benzyl Isothiocyanate	20	None	0	None	0	DMSO	PANC‑1	DMEM	24	Sulforhodamine B	31.78			-	10.1093/jnci/djn470
1619	53	2009	351	Benzyl Isothiocyanate	30	None	0	None	0	DMSO	PANC‑1	DMEM	24	Sulforhodamine B	32.69			-	10.1093/jnci/djn470
1620	53	2009	351	Benzyl Isothiocyanate	40	None	0	None	0	DMSO	PANC‑1	DMEM	24	Sulforhodamine B	25.91			-	10.1093/jnci/djn470
1621	54	2006	352	Benzyl Isothiocyanate	1.5	None	0	None	0	DMSO	CAPAN-2	McCoy's 5A medium	24	Sulforhodamine B	89.15			-	10.1093/jn/136.11.2728
1622	54	2006	352	Benzyl Isothiocyanate	2.5	None	0	None	0	DMSO	CAPAN-2	McCoy's 5A medium	24	Sulforhodamine B	80.16	Annexin VFITC+ PI doublestaining	7.5	-	10.1093/jn/136.11.2728
1623	54	2006	352	Benzyl Isothiocyanate	5	None	0	None	0	DMSO	CAPAN-2	McCoy's 5A medium	24	Sulforhodamine B	79.57	Annexin VFITC+ PI doublestaining	8.6	-	10.1093/jn/136.11.2728
1624	54	2006	352	Benzyl Isothiocyanate	6.24	None	0	None	0	DMSO	CAPAN-2	McCoy's 5A medium	24	Sulforhodamine B	71.52			-	10.1093/jn/136.11.2728
1625	54	2006	352	Benzyl Isothiocyanate	10	None	0	None	0	DMSO	CAPAN-2	McCoy's 5A medium	24	Sulforhodamine B	42.08	Annexin VFITC+ PI doublestaining	17.03	-	10.1093/jn/136.11.2728
1626	54	2006	352	Benzyl Isothiocyanate	15	None	0	None	0	DMSO	CAPAN-2	McCoy's 5A medium	24	Sulforhodamine B	39.99			-	10.1093/jn/136.11.2728
1627	54	2006	352	Benzyl Isothiocyanate	20	None	0	None	0	DMSO	CAPAN-2	McCoy's 5A medium	24	Sulforhodamine B	33.54	Annexin VFITC+ PI doublestaining	16.1	-	10.1093/jn/136.11.2728
1628	54	2006	352	Benzyl Isothiocyanate	40	None	0	None	0	DMSO	CAPAN-2	McCoy's 5A medium	24	Sulforhodamine B	23.29			-	10.1093/jn/136.11.2728
1629	55	2020	353	Quercetin	10	None	0	None	0	DMSO	BxPC-3	DMEM	24	MTT	91.4			-	10.1097/CAD.0000000000000933
1630	55	2020	353	Quercetin	25	None	0	None	0	DMSO	BxPC-3	DMEM	24	MTT	86.1			-	10.1097/CAD.0000000000000933
1631	55	2020	353	Quercetin	50	None	0	None	0	DMSO	BxPC-3	DMEM	24	MTT	60.3			-	10.1097/CAD.0000000000000933
1632	55	2020	353	Quercetin	100	None	0	None	0	DMSO	BxPC-3	DMEM	24	MTT	55.3			-	10.1097/CAD.0000000000000933
1633	55	2020	353	Quercetin	200	None	0	None	0	DMSO	BxPC-3	DMEM	24	MTT	19.3			-	10.1097/CAD.0000000000000933
1634	55	2020	354	Quercetin	10	None	0	None	0	DMSO	BxPC-3	DMEM	48	MTT	95.2			-	10.1097/CAD.0000000000000933
1635	55	2020	354	Quercetin	25	None	0	None	0	DMSO	BxPC-3	DMEM	48	MTT	84.7			-	10.1097/CAD.0000000000000933
1636	55	2020	354	Quercetin	50	None	0	None	0	DMSO	BxPC-3	DMEM	48	MTT	70.6			-	10.1097/CAD.0000000000000933
1637	55	2020	354	Quercetin	100	None	0	None	0	DMSO	BxPC-3	DMEM	48	MTT	61.4			-	10.1097/CAD.0000000000000933
1638	55	2020	354	Quercetin	200	None	0	None	0	DMSO	BxPC-3	DMEM	48	MTT	26.3			-	10.1097/CAD.0000000000000933
1639	55	2020	355	Quercetin	10	None	0	None	0	DMSO	BxPC-3	DMEM	72	MTT	72.2			-	10.1097/CAD.0000000000000933
1640	55	2020	355	Quercetin	25	None	0	None	0	DMSO	BxPC-3	DMEM	72	MTT	62.5			-	10.1097/CAD.0000000000000933
1641	55	2020	355	Quercetin	50	None	0	None	0	DMSO	BxPC-3	DMEM	72	MTT	41.2			-	10.1097/CAD.0000000000000933
1642	55	2020	355	Quercetin	100	None	0	None	0	DMSO	BxPC-3	DMEM	72	MTT	29.9			-	10.1097/CAD.0000000000000933
1643	55	2020	355	Quercetin	200	None	0	None	0	DMSO	BxPC-3	DMEM	72	MTT	18.5			-	10.1097/CAD.0000000000000933
1644	55	2020	356	Quercetin	10	None	0	None	0	DMSO	PANC‑1	DMEM	24	MTT	106.8	Annexin VFITC+ PI doublestaining	11.2	-	10.1097/CAD.0000000000000933
1645	55	2020	356	Quercetin	25	None	0	None	0	DMSO	PANC‑1	DMEM	24	MTT	103.4	Annexin VFITC+ PI doublestaining	15.6	-	10.1097/CAD.0000000000000933
1646	55	2020	356	Quercetin	50	None	0	None	0	DMSO	PANC‑1	DMEM	24	MTT	104.8	Annexin VFITC+ PI doublestaining	17.3	-	10.1097/CAD.0000000000000933
1647	55	2020	356	Quercetin	100	None	0	None	0	DMSO	PANC‑1	DMEM	24	MTT	109	Annexin VFITC+ PI doublestaining	17.1	-	10.1097/CAD.0000000000000933
1648	55	2020	356	Quercetin	200	None	0	None	0	DMSO	PANC‑1	DMEM	24	MTT	108.5	Annexin VFITC+ PI doublestaining	20.7	-	10.1097/CAD.0000000000000933
1649	55	2020	357	Quercetin	10	None	0	None	0	DMSO	PANC‑1	DMEM	48	MTT	109.3			-	10.1097/CAD.0000000000000933
1650	55	2020	357	Quercetin	25	None	0	None	0	DMSO	PANC‑1	DMEM	48	MTT	92.7			-	10.1097/CAD.0000000000000933
1651	55	2020	357	Quercetin	50	None	0	None	0	DMSO	PANC‑1	DMEM	48	MTT	112.1			-	10.1097/CAD.0000000000000933
1652	55	2020	357	Quercetin	100	None	0	None	0	DMSO	PANC‑1	DMEM	48	MTT	103.7			-	10.1097/CAD.0000000000000933
1653	55	2020	357	Quercetin	200	None	0	None	0	DMSO	PANC‑1	DMEM	48	MTT	93			-	10.1097/CAD.0000000000000933
1654	55	2020	358	Quercetin	10	None	0	None	0	DMSO	PANC‑1	DMEM	72	MTT	98.9			-	10.1097/CAD.0000000000000933
1655	55	2020	358	Quercetin	25	None	0	None	0	DMSO	PANC‑1	DMEM	72	MTT	85.9			-	10.1097/CAD.0000000000000933
1656	55	2020	358	Quercetin	50	None	0	None	0	DMSO	PANC‑1	DMEM	72	MTT	66.2			-	10.1097/CAD.0000000000000933
1657	55	2020	358	Quercetin	100	None	0	None	0	DMSO	PANC‑1	DMEM	72	MTT	53			-	10.1097/CAD.0000000000000933
1658	55	2020	358	Quercetin	200	None	0	None	0	DMSO	PANC‑1	DMEM	72	MTT	51.3			-	10.1097/CAD.0000000000000933
1659	55	2020	359	None	0	None	0	None	0	DMSO	PANC‑1	DMEM	24	MTT		Annexin VFITC+ PI doublestaining	7.69	-	10.1097/CAD.0000000000000933
1660	55	2020	359	Quercetin	50	Gemcitabine	0.2	None	0	DMSO	PANC‑1	DMEM	24	MTT	70.9	Annexin VFITC+ PI doublestaining	12.9	-	10.1097/CAD.0000000000000933
1661	55	2020	359	Quercetin	100	Gemcitabine	0.2	None	0	DMSO	PANC‑1	DMEM	24	MTT	59.2	Annexin VFITC+ PI doublestaining	14.3	-	10.1097/CAD.0000000000000933
1662	55	2020	359	Quercetin	200	Gemcitabine	0.2	None	0	DMSO	PANC‑1	DMEM	24	MTT	48.9	Annexin VFITC+ PI doublestaining	20.2	-	10.1097/CAD.0000000000000933
1663	56	2019	360	Berbamine	2.5	None	0	None	0	DMSO	PANC‑1	DMEM	48	MTS	104.69			Suppressing STAT3 Signaling	10.2147/OTT.S223242
1664	56	2019	360	Berbamine	5	None	0	None	0	DMSO	PANC‑1	DMEM	48	MTS	90.91	Annexin VFITC+ PI doublestaining	10.7	Suppressing STAT3 Signaling	10.2147/OTT.S223242
1665	56	2019	360	Berbamine	8.137	None	0	None	0	DMSO	PANC‑1	DMEM	48	MTS	50			Suppressing STAT3 Signaling	10.2147/OTT.S223242
1666	56	2019	360	Berbamine	10	None	0	None	0	DMSO	PANC‑1	DMEM	48	MTS	58.36			Suppressing STAT3 Signaling	10.2147/OTT.S223242
1667	56	2019	360	Berbamine	20	None	0	None	0	DMSO	PANC‑1	DMEM	48	MTS	13.27			Suppressing STAT3 Signaling	10.2147/OTT.S223242
1668	56	2019	360	Berbamine	40	None	0	None	0	DMSO	PANC‑1	DMEM	48	MTS	8.85			Suppressing STAT3 Signaling	10.2147/OTT.S223242
1669	56	2019	361	Berbamine	2.5	None	0	None	0	DMSO	Mia PaCa-2	DMEM	48	MTS	102			Suppressing STAT3 Signaling	10.2147/OTT.S223242
1670	56	2019	361	Berbamine	5	None	0	None	0	DMSO	Mia PaCa-2	DMEM	48	MTS	85.53	Annexin VFITC+ PI doublestaining	8.13	Suppressing STAT3 Signaling	10.2147/OTT.S223242
1671	56	2019	361	Berbamine	10	None	0	None	0	DMSO	Mia PaCa-2	DMEM	48	MTS	30.67			Suppressing STAT3 Signaling	10.2147/OTT.S223242
1672	56	2019	361	Berbamine	11.16	None	0	None	0	DMSO	Mia PaCa-2	DMEM	48	MTS	50			Suppressing STAT3 Signaling	10.2147/OTT.S223242
1673	56	2019	361	Berbamine	20	None	0	None	0	DMSO	Mia PaCa-2	DMEM	48	MTS	7.88			Suppressing STAT3 Signaling	10.2147/OTT.S223242
1674	56	2019	361	Berbamine	40	None	0	None	0	DMSO	Mia PaCa-2	DMEM	48	MTS	3.85			Suppressing STAT3 Signaling	10.2147/OTT.S223242
1675	56	2019	362	None	0	None	0	None	0	DMSO	PANC‑1	DMEM	48	MTS		Annexin VFITC+ PI doublestaining	7.74	-	10.2147/OTT.S223242
1676	56	2019	363	None	0	Gefitinib	20	None	0	DMSO	PANC‑1	DMEM	48	MTS		Annexin VFITC+ PI doublestaining	13.89	-	10.2147/OTT.S223242
1677	56	2019	363	Berbamine	5	Gefitinib	20	None	0	DMSO	PANC‑1	DMEM	48	MTS		Annexin VFITC+ PI doublestaining	28.97	Suppressing STAT3 Signaling	10.2147/OTT.S223242
1678	56	2019	364	None	0	None	0	None	0	DMSO	Mia PaCa-2	DMEM	48	MTS		Annexin VFITC+ PI doublestaining	5.35	-	10.2147/OTT.S223242
1679	56	2019	365	None	0	Gefitinib	20	None	0	DMSO	Mia PaCa-2	DMEM	48	MTS		Annexin VFITC+ PI doublestaining	10.19	-	10.2147/OTT.S223242
1680	56	2019	365	Berbamine	5	Gefitinib	20	None	0	DMSO	Mia PaCa-2	DMEM	48	MTS		Annexin VFITC+ PI doublestaining	37.63	Suppressing STAT3 Signaling	10.2147/OTT.S223242
1681	57	2013	366	None	0	None	0	None	0	DMSO	PANC‑1	DMEM	24	CCK8	100	Annexin VFITC+ PI doublestaining	10.03	-	10.3892/ol.2012.991
1682	57	2013	366	Capsaicin	50	None	0	None	0	DMSO	PANC‑1	DMEM	24	CCK8	90.87			downregulation of the phosphoinositide 3-kinase (PI3K)/Akt pathway	10.3892/ol.2012.991
1683	57	2013	366	Capsaicin	100	None	0	None	0	DMSO	PANC‑1	DMEM	24	CCK8	73.56			downregulation of the phosphoinositide 3-kinase (PI3K)/Akt pathway	10.3892/ol.2012.991
1684	57	2013	366	Capsaicin	150	None	0	None	0	DMSO	PANC‑1	DMEM	24	CCK8	59.62	Annexin VFITC+ PI doublestaining	13.63	downregulation of the phosphoinositide 3-kinase (PI3K)/Akt pathway	10.3892/ol.2012.991
1685	57	2013	366	Capsaicin	200	None	0	None	0	DMSO	PANC‑1	DMEM	24	CCK8	48.08	Annexin VFITC+ PI doublestaining	16.3	downregulation of the phosphoinositide 3-kinase (PI3K)/Akt pathway	10.3892/ol.2012.991
1686	57	2013	366	Capsaicin	250	None	0	None	0	DMSO	PANC‑1	DMEM	24	CCK8	37.5	Annexin VFITC+ PI doublestaining	20.07	downregulation of the phosphoinositide 3-kinase (PI3K)/Akt pathway	10.3892/ol.2012.991
1687	57	2013	366	Capsaicin	300	None	0	None	0	DMSO	PANC‑1	DMEM	24	CCK8	24.52			downregulation of the phosphoinositide 3-kinase (PI3K)/Akt pathway	10.3892/ol.2012.991
1688	58	2013	367	None	0	None	0	None	0	DMSO	PANC‑1	DMEM	24	CCK8	100	Annexin VFITC+ PI doublestaining	4.93	-	10.1155/2013/629750
1689	58	2013	367	Capsaicin	50	None	0	None	0	DMSO	PANC‑1	DMEM	24	CCK8	90.74			activation of UPR (GRP78/PERK/eIF2α/ATF4 signaling pathway	10.1155/2013/629750
1690	58	2013	367	Capsaicin	100	None	0	None	0	DMSO	PANC‑1	DMEM	24	CCK8	73.61			activation of UPR (GRP78/PERK/eIF2α/ATF4 signaling pathway	10.1155/2013/629750
1691	58	2013	367	Capsaicin	150	None	0	None	0	DMSO	PANC‑1	DMEM	24	CCK8	58.33	Annexin VFITC+ PI doublestaining	16.87	activation of UPR (GRP78/PERK/eIF2α/ATF4 signaling pathway	10.1155/2013/629750
1692	58	2013	367	Capsaicin	200	None	0	None	0	DMSO	PANC‑1	DMEM	24	CCK8	48.61	Annexin VFITC+ PI doublestaining	21.64	activation of UPR (GRP78/PERK/eIF2α/ATF4 signaling pathway	10.1155/2013/629750
1693	58	2013	367	Capsaicin	250	None	0	None	0	DMSO	PANC‑1	DMEM	24	CCK8	37.96	Annexin VFITC+ PI doublestaining	34.63	activation of UPR (GRP78/PERK/eIF2α/ATF4 signaling pathway	10.1155/2013/629750
1694	58	2013	367	Capsaicin	300	None	0	None	0	DMSO	PANC‑1	DMEM	24	CCK8	24.54			activation of UPR (GRP78/PERK/eIF2α/ATF4 signaling pathway	10.1155/2013/629750
1695	58	2013	368	None	0	None	0	None	0	DMSO	SW1990	DMEM	24	CCK8	100	Annexin VFITC+ PI doublestaining	7.16	-	10.1155/2013/629750
1696	58	2013	368	Capsaicin	50	None	0	None	0	DMSO	SW1990	DMEM	24	CCK8	99.54			activation of UPR (GRP78/PERK/eIF2α/ATF4 signaling pathway	10.1155/2013/629750
1697	58	2013	368	Capsaicin	100	None	0	None	0	DMSO	SW1990	DMEM	24	CCK8	75	Annexin VFITC+ PI doublestaining	25.52	activation of UPR (GRP78/PERK/eIF2α/ATF4 signaling pathway	10.1155/2013/629750
1698	58	2013	368	Capsaicin	150	None	0	None	0	DMSO	SW1990	DMEM	24	CCK8	49.07	Annexin VFITC+ PI doublestaining	38.73	activation of UPR (GRP78/PERK/eIF2α/ATF4 signaling pathway	10.1155/2013/629750
1699	58	2013	368	Capsaicin	200	None	0	None	0	DMSO	SW1990	DMEM	24	CCK8	26.39	Annexin VFITC+ PI doublestaining	48.36	activation of UPR (GRP78/PERK/eIF2α/ATF4 signaling pathway	10.1155/2013/629750
1700	58	2013	368	Capsaicin	250	None	0	None	0	DMSO	SW1990	DMEM	24	CCK8	19.44			activation of UPR (GRP78/PERK/eIF2α/ATF4 signaling pathway	10.1155/2013/629750
1701	58	2013	368	Capsaicin	300	None	0	None	0	DMSO	SW1990	DMEM	24	CCK8	5.56			activation of UPR (GRP78/PERK/eIF2α/ATF4 signaling pathway	10.1155/2013/629750
1702	59	2012	369	None	0	None	0	None	0	DMSO	AsPC-1	RPMI 1640	24			Annexin VFITC+ PI doublestaining	9.23	-	10.1089/ars.2011.4369
1703	59	2012	369	Capsaicin	150	None	0	None	0	DMSO	AsPC-1	RPMI 1640	24			Annexin VFITC+ PI doublestaining	30.08	-	10.1089/ars.2011.4369
1704	59	2012	370	None	0	None	0	None	0	DMSO	BxPC-3	RPMI 1640	24			Annexin VFITC+ PI doublestaining	6.21	-	10.1089/ars.2011.4369
1705	59	2012	370	Capsaicin	150	None	0	None	0	DMSO	BxPC-3	RPMI 1640	24			Annexin VFITC+ PI doublestaining	23.89	-	10.1089/ars.2011.4369
1706	60	2015	371	Xanthohumol	5	None	0	None	0	DMSO	AsPC-1	DMEM	48	Trypan Blue	88.77			inhibition of the Notch1 signaling pathway	10.1158/1535-7163.MCT-14-0915
1707	60	2015	371	Xanthohumol	10	None	0	None	0	DMSO	AsPC-1	DMEM	48	Trypan Blue	65.96			inhibition of the Notch1 signaling pathway	10.1158/1535-7163.MCT-14-0915
1708	60	2015	371	Xanthohumol	15	None	0	None	0	DMSO	AsPC-1	DMEM	48	Trypan Blue	50.18			inhibition of the Notch1 signaling pathway	10.1158/1535-7163.MCT-14-0915
1709	60	2015	371	Xanthohumol	20	None	0	None	0	DMSO	AsPC-1	DMEM	48	Trypan Blue	43.16			inhibition of the Notch1 signaling pathway	10.1158/1535-7163.MCT-14-0915
1710	60	2015	371	Xanthohumol	30	None	0	None	0	DMSO	AsPC-1	DMEM	48	Trypan Blue	31.58			inhibition of the Notch1 signaling pathway	10.1158/1535-7163.MCT-14-0915
1711	60	2015	372	Xanthohumol	5	None	0	None	0	DMSO	PANC‑1	DMEM	48	Trypan Blue	87.37			inhibition of the Notch1 signaling pathway	10.1158/1535-7163.MCT-14-0915
1712	60	2015	372	Xanthohumol	10	None	0	None	0	DMSO	PANC‑1	DMEM	48	Trypan Blue	68.07			inhibition of the Notch1 signaling pathway	10.1158/1535-7163.MCT-14-0915
1713	60	2015	372	Xanthohumol	15	None	0	None	0	DMSO	PANC‑1	DMEM	48	Trypan Blue	45.96			inhibition of the Notch1 signaling pathway	10.1158/1535-7163.MCT-14-0915
1714	60	2015	372	Xanthohumol	20	None	0	None	0	DMSO	PANC‑1	DMEM	48	Trypan Blue	36.14			inhibition of the Notch1 signaling pathway	10.1158/1535-7163.MCT-14-0915
1715	60	2015	372	Xanthohumol	30	None	0	None	0	DMSO	PANC‑1	DMEM	48	Trypan Blue	27.02			inhibition of the Notch1 signaling pathway	10.1158/1535-7163.MCT-14-0915
1716	61	2013	373	Curcumin	10	None	0	None	0	NG	Mia PaCa-2	DMEM	72	MTS	99.2			-	10.3892/or.2013.2276
1717	61	2013	373	Curcumin	19.6	None	0	None	0	NG	Mia PaCa-2	DMEM	72	MTS	50			-	10.3892/or.2013.2276
1718	61	2013	373	Curcumin	20	None	0	None	0	NG	Mia PaCa-2	DMEM	72	MTS	37.6			-	10.3892/or.2013.2276
1719	61	2013	373	Curcumin	30	None	0	None	0	NG	Mia PaCa-2	DMEM	72	MTS	22			-	10.3892/or.2013.2276
1720	61	2013	373	Curcumin	40	None	0	None	0	NG	Mia PaCa-2	DMEM	72	MTS	14.8			-	10.3892/or.2013.2276
1721	61	2013	373	Curcumin	50	None	0	None	0	NG	Mia PaCa-2	DMEM	72	MTS	14.4			-	10.3892/or.2013.2276
1722	61	2013	373	Curcumin	100	None	0	None	0	NG	Mia PaCa-2	DMEM	72	MTS	10.8			-	10.3892/or.2013.2276
1723	61	2013	374	Curcumin	10	None	0	None	0	NG	PANC‑1	DMEM	72	MTS	91.6			-	10.3892/or.2013.2276
1724	61	2013	374	Curcumin	19.6	None	0	None	0	NG	PANC‑1	DMEM	72	MTS	50			-	10.3892/or.2013.2276
1725	61	2013	374	Curcumin	20	None	0	None	0	NG	PANC‑1	DMEM	72	MTS	46.8			-	10.3892/or.2013.2276
1726	61	2013	374	Curcumin	30	None	0	None	0	NG	PANC‑1	DMEM	72	MTS	32.8			-	10.3892/or.2013.2276
1727	61	2013	374	Curcumin	40	None	0	None	0	NG	PANC‑1	DMEM	72	MTS	24.8			-	10.3892/or.2013.2276
1728	61	2013	374	Curcumin	50	None	0	None	0	NG	PANC‑1	DMEM	72	MTS	25.2			-	10.3892/or.2013.2276
1729	61	2013	374	Curcumin	100	None	0	None	0	NG	PANC‑1	DMEM	72	MTS	22			-	10.3892/or.2013.2276
1730	61	2013	375	Sulforaphane	10	None	0	None	0	NG	Mia PaCa-2	DMEM	72	MTS	41.18			-	10.3892/or.2013.2276
1731	61	2013	375	Sulforaphane	10.7	None	0	None	0	NG	Mia PaCa-2	DMEM	72	MTS	50			-	10.3892/or.2013.2276
1732	61	2013	375	Sulforaphane	20	None	0	None	0	NG	Mia PaCa-2	DMEM	72	MTS	37.77			-	10.3892/or.2013.2276
1733	61	2013	375	Sulforaphane	30	None	0	None	0	NG	Mia PaCa-2	DMEM	72	MTS	31.89			-	10.3892/or.2013.2276
1734	61	2013	375	Sulforaphane	40	None	0	None	0	NG	Mia PaCa-2	DMEM	72	MTS	23.53			-	10.3892/or.2013.2276
1735	61	2013	375	Sulforaphane	50	None	0	None	0	NG	Mia PaCa-2	DMEM	72	MTS	18.89			-	10.3892/or.2013.2276
1736	61	2013	375	Sulforaphane	100	None	0	None	0	NG	Mia PaCa-2	DMEM	72	MTS	10.53			-	10.3892/or.2013.2276
1737	61	2013	376	Sulforaphane	10	None	0	None	0	NG	PANC‑1	DMEM	72	MTS	91.02			-	10.3892/or.2013.2276
1738	61	2013	376	Sulforaphane	16	None	0	None	0	NG	PANC‑1	DMEM	72	MTS	50			-	10.3892/or.2013.2276
1739	61	2013	376	Sulforaphane	20	None	0	None	0	NG	PANC‑1	DMEM	72	MTS	30.65			-	10.3892/or.2013.2276
1740	61	2013	376	Sulforaphane	30	None	0	None	0	NG	PANC‑1	DMEM	72	MTS	21.67			-	10.3892/or.2013.2276
1741	61	2013	376	Sulforaphane	40	None	0	None	0	NG	PANC‑1	DMEM	72	MTS	21.98			-	10.3892/or.2013.2276
1742	61	2013	376	Sulforaphane	50	None	0	None	0	NG	PANC‑1	DMEM	72	MTS	22.6			-	10.3892/or.2013.2276
1743	61	2013	376	Sulforaphane	100	None	0	None	0	NG	PANC‑1	DMEM	72	MTS	21.05			-	10.3892/or.2013.2276
1744	61	2013	377	Curcumin	10	Aspirin	1000	Sulforaphane	5	NG	Mia PaCa-2	DMEM	72	MTS	28.82			activation of the ERK1/2	10.3892/or.2013.2276
1745	61	2013	377	Curcumin	10	Aspirin	1000	Sulforaphane	5	NG	PANC‑1	DMEM	72	MTS	22.63			activation of the ERK1/2	10.3892/or.2013.2276
1746	61	2013	378	Curcumin	10	None	0	None	0	NG	Mia PaCa-2	DMEM	48			Annexin VFITC+ PI doublestaining	11.44	-	10.3892/or.2013.2276
1747	61	2013	379	Sulforaphane	5	None	0	None	0	NG	Mia PaCa-2	DMEM	48			Annexin VFITC+ PI doublestaining	8.12	-	10.3892/or.2013.2276
1748	61	2013	380	Curcumin	10	Aspirin	1000	Sulforaphane	5	NG	Mia PaCa-2	DMEM	48			Annexin VFITC+ PI doublestaining	51.3	activation of the ERK1/2	10.3892/or.2013.2276
1749	61	2013	381	Curcumin	10	None	0	None	0	NG	PANC‑1	DMEM	48			Annexin VFITC+ PI doublestaining	26.8	-	10.3892/or.2013.2276
1750	61	2013	382	Sulforaphane	5	None	0	None	0	NG	PANC‑1	DMEM	48			Annexin VFITC+ PI doublestaining	22.58	-	10.3892/or.2013.2276
1751	61	2013	383	Curcumin	10	Aspirin	1000	Sulforaphane	5	NG	PANC‑1	DMEM	48			Annexin VFITC+ PI doublestaining	63.5	activation of the ERK1/2	10.3892/or.2013.2276
1752	62	2012	384	Sulforaphane	0.5	None	0	None	0	DMSO	Mia PaCa-2	DMEM	72	MTS	105.95			-	10.1016/j.jnutbio.2011.11.004
1753	62	2012	384	Sulforaphane	1	None	0	None	0	DMSO	Mia PaCa-2	DMEM	72	MTS	96.03			-	10.1016/j.jnutbio.2011.11.004
1754	62	2012	384	Sulforaphane	2	None	0	None	0	DMSO	Mia PaCa-2	DMEM	72	MTS	93.24			-	10.1016/j.jnutbio.2011.11.004
1755	62	2012	384	Sulforaphane	4	None	0	None	0	DMSO	Mia PaCa-2	DMEM	72	MTS	85.97			-	10.1016/j.jnutbio.2011.11.004
1756	62	2012	384	Sulforaphane	8	None	0	None	0	DMSO	Mia PaCa-2	DMEM	72	MTS	69.91			-	10.1016/j.jnutbio.2011.11.004
1757	62	2012	384	Sulforaphane	16	None	0	None	0	DMSO	Mia PaCa-2	DMEM	72	MTS	24.67			-	10.1016/j.jnutbio.2011.11.004
1758	62	2012	385	Sulforaphane	0.5	None	0	None	0	DMSO	PANC‑1	RPMI 1640	72	MTS	108.6			-	10.1016/j.jnutbio.2011.11.004
1759	62	2012	385	Sulforaphane	1	None	0	None	0	DMSO	PANC‑1	RPMI 1640	72	MTS	107.14			-	10.1016/j.jnutbio.2011.11.004
1760	62	2012	385	Sulforaphane	2	None	0	None	0	DMSO	PANC‑1	RPMI 1640	72	MTS	108.16			-	10.1016/j.jnutbio.2011.11.004
1761	62	2012	385	Sulforaphane	4	None	0	None	0	DMSO	PANC‑1	RPMI 1640	72	MTS	110.34			-	10.1016/j.jnutbio.2011.11.004
1762	62	2012	385	Sulforaphane	8	None	0	None	0	DMSO	PANC‑1	RPMI 1640	72	MTS	103.08			-	10.1016/j.jnutbio.2011.11.004
1763	62	2012	385	Sulforaphane	16	None	0	None	0	DMSO	PANC‑1	RPMI 1640	72	MTS	43.91			-	10.1016/j.jnutbio.2011.11.004
1764	62	2012	386	Sulforaphane	0.5	None	0	None	0	DMSO	AsPC-1	RPMI 1640	72	MTS	93.01			-	10.1016/j.jnutbio.2011.11.004
1765	62	2012	386	Sulforaphane	1	None	0	None	0	DMSO	AsPC-1	RPMI 1640	72	MTS	92.21			-	10.1016/j.jnutbio.2011.11.004
1766	62	2012	386	Sulforaphane	2	None	0	None	0	DMSO	AsPC-1	RPMI 1640	72	MTS	99.04			-	10.1016/j.jnutbio.2011.11.004
1767	62	2012	386	Sulforaphane	4	None	0	None	0	DMSO	AsPC-1	RPMI 1640	72	MTS	102.55			-	10.1016/j.jnutbio.2011.11.004
1768	62	2012	386	Sulforaphane	8	None	0	None	0	DMSO	AsPC-1	RPMI 1640	72	MTS	82.68			-	10.1016/j.jnutbio.2011.11.004
1769	62	2012	386	Sulforaphane	16	None	0	None	0	DMSO	AsPC-1	RPMI 1640	72	MTS	32.8			-	10.1016/j.jnutbio.2011.11.004
1770	62	2012	387	Sulforaphane	0.5	None	0	None	0	DMSO	BxPC-3	RPMI 1640	72	MTS	107.94			-	10.1016/j.jnutbio.2011.11.004
1771	62	2012	387	Sulforaphane	1	None	0	None	0	DMSO	BxPC-3	RPMI 1640	72	MTS	102.66			-	10.1016/j.jnutbio.2011.11.004
1772	62	2012	387	Sulforaphane	2	None	0	None	0	DMSO	BxPC-3	RPMI 1640	72	MTS	104.18			-	10.1016/j.jnutbio.2011.11.004
1773	62	2012	387	Sulforaphane	4	None	0	None	0	DMSO	BxPC-3	RPMI 1640	72	MTS	95.26			-	10.1016/j.jnutbio.2011.11.004
1774	62	2012	387	Sulforaphane	8	None	0	None	0	DMSO	BxPC-3	RPMI 1640	72	MTS	90.81			-	10.1016/j.jnutbio.2011.11.004
1775	62	2012	387	Sulforaphane	16	None	0	None	0	DMSO	BxPC-3	RPMI 1640	72	MTS	12.07			-	10.1016/j.jnutbio.2011.11.004
1776	63	2014	388	Betuilnic acid	25	None	0	None	0	NG	Mia PaCa-2	DMEM	48	MTT	50			-	10.1371/journal.pone.0107154
1777	63	2014	389	Thymoquinone	36	None	0	None	0	NG	Mia PaCa-2	DMEM	48	MTT	50			-	10.1371/journal.pone.0107154
1778	63	2014	390	Betuilnic acid	23.5	None	0	None	0	NG	PANC‑1	DMEM	48	MTT	50			-	10.1371/journal.pone.0107154
1779	63	2014	391	Thymoquinone	23	None	0	None	0	NG	PANC‑1	DMEM	48	MTT	50			-	10.1371/journal.pone.0107154
1780	63	2014	392	None	0	Gemcitabine	0.66	None	0	NG	Mia PaCa-2	DMEM	48			Annexin VFITC+ PI doublestaining	3	-	10.1371/journal.pone.0107154
1781	63	2014	393	Betuilnic acid	25	None	0	None	0	NG	Mia PaCa-2	DMEM	48			Annexin VFITC+ PI doublestaining	13	-	10.1371/journal.pone.0107154
1782	63	2014	394	Thymoquinone	36	None	0	None	0	NG	Mia PaCa-2	DMEM	48			Annexin VFITC+ PI doublestaining	7	-	10.1371/journal.pone.0107154
1783	63	2014	395	Thymoquinone	36	Gemcitabine	0.66	None	0	NG	Mia PaCa-2	DMEM	48			Annexin VFITC+ PI doublestaining	8	-	10.1371/journal.pone.0107154
1784	63	2014	396	Betuilnic acid	25	Gemcitabine	0.66	None	0	NG	Mia PaCa-2	DMEM	48			Annexin VFITC+ PI doublestaining	19	-	10.1371/journal.pone.0107154
1785	63	2014	397	Thymoquinone	25	None	0	None	0	NG	PANC‑1	DMEM	48			Annexin VFITC+ PI doublestaining	14	-	10.1371/journal.pone.0107154
1786	63	2014	398	Betuilnic acid	20	Gemcitabine	5.25	None	0	NG	PANC‑1	DMEM	48			Annexin VFITC+ PI doublestaining	16	-	10.1371/journal.pone.0107154
1787	63	2014	399	Betuilnic acid	20	None	0	None	0	NG	PANC‑1	DMEM	48			Annexin VFITC+ PI doublestaining	14	-	10.1371/journal.pone.0107154
1788	63	2014	400	None	0	Gemcitabine	5.25	None	0	NG	PANC‑1	DMEM	48			Annexin VFITC+ PI doublestaining	13	-	10.1371/journal.pone.0107154
1789	63	2014	400	Thymoquinone	25	Gemcitabine	5.25	None	0	NG	PANC‑1	DMEM	48			Annexin VFITC+ PI doublestaining	20	-	10.1371/journal.pone.0107154
1790	64	2017	401	Bergamottin	4.83	None	0	None	0	DMSO	AsPC-1	DMEM	24			Annexin VFITC+ PI doublestaining	3.22	-	10.24327/ijcar.2017.7280.1115
1791	64	2017	401	Bergamottin	9.93	None	0	None	0	DMSO	AsPC-1	DMEM	24			Annexin VFITC+ PI doublestaining	2.88	-	10.24327/ijcar.2017.7280.1115
1792	64	2017	401	Bergamottin	24.7	None	0	None	0	DMSO	AsPC-1	DMEM	24			Annexin VFITC+ PI doublestaining	7.04	-	10.24327/ijcar.2017.7280.1115
1793	64	2017	401	Bergamottin	44.3	None	0	None	0	DMSO	AsPC-1	DMEM	24			Annexin VFITC+ PI doublestaining	10.2	-	10.24327/ijcar.2017.7280.1115
1794	64	2017	401	Bergamottin	73.8	None	0	None	0	DMSO	AsPC-1	DMEM	24			Annexin VFITC+ PI doublestaining	19.5	-	10.24327/ijcar.2017.7280.1115
1795	64	2017	401	Bergamottin	88.6	None	0	None	0	DMSO	AsPC-1	DMEM	24			Annexin VFITC+ PI doublestaining	21.4	-	10.24327/ijcar.2017.7280.1115
1796	64	2017	402	Bergamottin	5.01	Gemcitabine	19	None	0	DMSO	AsPC-1	DMEM	24			Annexin VFITC+ PI doublestaining	26.5	-	10.24327/ijcar.2017.7280.1115
1797	64	2017	402	Bergamottin	10.1	Gemcitabine	19	None	0	DMSO	AsPC-1	DMEM	24			Annexin VFITC+ PI doublestaining	28.5	-	10.24327/ijcar.2017.7280.1115
1798	64	2017	402	Bergamottin	25.1	Gemcitabine	19	None	0	DMSO	AsPC-1	DMEM	24			Annexin VFITC+ PI doublestaining	36.5	-	10.24327/ijcar.2017.7280.1115
1799	64	2017	402	Bergamottin	44.4	Gemcitabine	19	None	0	DMSO	AsPC-1	DMEM	24			Annexin VFITC+ PI doublestaining	59.8	-	10.24327/ijcar.2017.7280.1115
1800	64	2017	402	Bergamottin	74.2	Gemcitabine	19	None	0	DMSO	AsPC-1	DMEM	24			Annexin VFITC+ PI doublestaining	62.9	-	10.24327/ijcar.2017.7280.1115
1801	64	2017	402	Bergamottin	88.5	Gemcitabine	19	None	0	DMSO	AsPC-1	DMEM	24			Annexin VFITC+ PI doublestaining	62.5	-	10.24327/ijcar.2017.7280.1115
1802	64	2017	403	None	0	Gemcitabine	0.192	None	0	DMSO	AsPC-1	DMEM	24			Annexin VFITC+ PI doublestaining	2.5	-	10.24327/ijcar.2017.7280.1115
1803	64	2017	404	None	0	Gemcitabine	1.98	None	0	DMSO	AsPC-1	DMEM	24			Annexin VFITC+ PI doublestaining	2.81	-	10.24327/ijcar.2017.7280.1115
1804	64	2017	405	None	0	Gemcitabine	3.76	None	0	DMSO	AsPC-1	DMEM	24			Annexin VFITC+ PI doublestaining	4.38	-	10.24327/ijcar.2017.7280.1115
1805	64	2017	406	None	0	Gemcitabine	18.8	None	0	DMSO	AsPC-1	DMEM	24			Annexin VFITC+ PI doublestaining	13.1	-	10.24327/ijcar.2017.7280.1115
1806	64	2017	407	None	0	Gemcitabine	37.9	None	0	DMSO	AsPC-1	DMEM	24			Annexin VFITC+ PI doublestaining	25.6	-	10.24327/ijcar.2017.7280.1115
1807	64	2017	408	None	0	Gemcitabine	94.9	None	0	DMSO	AsPC-1	DMEM	24			Annexin VFITC+ PI doublestaining	29.1	-	10.24327/ijcar.2017.7280.1115
1808	65	2013	408	amangostin	5	None	0	None	0	DMSO	BxPC-3	DMEM	6	MTT	89.2			suppressing the ERK signaling pathway	10.3892/ol.2013.1290
1809	65	2013	408	amangostin	5	None	0	None	0	DMSO	BxPC-3	DMEM	12	MTT	83			suppressing the ERK signaling pathway	10.3892/ol.2013.1290
1810	65	2013	408	amangostin	5	None	0	None	0	DMSO	BxPC-3	DMEM	18	MTT	86.1			suppressing the ERK signaling pathway	10.3892/ol.2013.1290
1811	65	2013	408	amangostin	5	None	0	None	0	DMSO	BxPC-3	DMEM	24	MTT	89.2			suppressing the ERK signaling pathway	10.3892/ol.2013.1290
1812	65	2013	408	amangostin	5	None	0	None	0	DMSO	BxPC-3	DMEM	48	MTT	91.2			suppressing the ERK signaling pathway	10.3892/ol.2013.1290
1813	65	2013	408	amangostin	7.5	None	0	None	0	DMSO	BxPC-3	DMEM	6	MTT	82			suppressing the ERK signaling pathway	10.3892/ol.2013.1290
1814	65	2013	408	amangostin	7.5	None	0	None	0	DMSO	BxPC-3	DMEM	12	MTT	65.1			suppressing the ERK signaling pathway	10.3892/ol.2013.1290
1815	65	2013	408	amangostin	7.5	None	0	None	0	DMSO	BxPC-3	DMEM	18	MTT	52.3			suppressing the ERK signaling pathway	10.3892/ol.2013.1290
1816	65	2013	408	amangostin	7.5	None	0	None	0	DMSO	BxPC-3	DMEM	24	MTT	43			suppressing the ERK signaling pathway	10.3892/ol.2013.1290
1817	65	2013	408	amangostin	7.5	None	0	None	0	DMSO	BxPC-3	DMEM	48	MTT	30.2			suppressing the ERK signaling pathway	10.3892/ol.2013.1290
1818	65	2013	408	amangostin	10	None	0	None	0	DMSO	BxPC-3	DMEM	6	MTT	60			suppressing the ERK signaling pathway	10.3892/ol.2013.1290
1819	65	2013	408	amangostin	10	None	0	None	0	DMSO	BxPC-3	DMEM	12	MTT	43.1			suppressing the ERK signaling pathway	10.3892/ol.2013.1290
1820	65	2013	408	amangostin	10	None	0	None	0	DMSO	BxPC-3	DMEM	18	MTT	31.3			suppressing the ERK signaling pathway	10.3892/ol.2013.1290
1821	65	2013	408	amangostin	10	None	0	None	0	DMSO	BxPC-3	DMEM	24	MTT	20			suppressing the ERK signaling pathway	10.3892/ol.2013.1290
1822	65	2013	408	amangostin	10	None	0	None	0	DMSO	BxPC-3	DMEM	48	MTT	16.4			suppressing the ERK signaling pathway	10.3892/ol.2013.1290
1823	65	2013	408	amangostin	15	None	0	None	0	DMSO	BxPC-3	DMEM	6	MTT	40			suppressing the ERK signaling pathway	10.3892/ol.2013.1290
1824	65	2013	408	amangostin	15	None	0	None	0	DMSO	BxPC-3	DMEM	12	MTT	20.5			suppressing the ERK signaling pathway	10.3892/ol.2013.1290
1825	65	2013	408	amangostin	15	None	0	None	0	DMSO	BxPC-3	DMEM	18	MTT	11.8			suppressing the ERK signaling pathway	10.3892/ol.2013.1290
1826	65	2013	408	amangostin	15	None	0	None	0	DMSO	BxPC-3	DMEM	24	MTT	7.18			suppressing the ERK signaling pathway	10.3892/ol.2013.1290
1827	65	2013	408	amangostin	15	None	0	None	0	DMSO	BxPC-3	DMEM	48	MTT	2.56			suppressing the ERK signaling pathway	10.3892/ol.2013.1290
1828	65	2013	409	amangostin	5	None	0	None	0	DMSO	Mia PaCa-2	DMEM	6	MTT	92.4			suppressing the ERK signaling pathway	10.3892/ol.2013.1290
1829	65	2013	409	amangostin	5	None	0	None	0	DMSO	Mia PaCa-2	DMEM	12	MTT	87.7			suppressing the ERK signaling pathway	10.3892/ol.2013.1290
1830	65	2013	409	amangostin	5	None	0	None	0	DMSO	Mia PaCa-2	DMEM	18	MTT	86.9			suppressing the ERK signaling pathway	10.3892/ol.2013.1290
1831	65	2013	409	amangostin	5	None	0	None	0	DMSO	Mia PaCa-2	DMEM	24	MTT	89.8			suppressing the ERK signaling pathway	10.3892/ol.2013.1290
1832	65	2013	409	amangostin	5	None	0	None	0	DMSO	Mia PaCa-2	DMEM	48	MTT	91.9			suppressing the ERK signaling pathway	10.3892/ol.2013.1290
1833	65	2013	409	amangostin	7.5	None	0	None	0	DMSO	Mia PaCa-2	DMEM	6	MTT	85.7			suppressing the ERK signaling pathway	10.3892/ol.2013.1290
1834	65	2013	409	amangostin	7.5	None	0	None	0	DMSO	Mia PaCa-2	DMEM	12	MTT	72.4			suppressing the ERK signaling pathway	10.3892/ol.2013.1290
1835	65	2013	409	amangostin	7.5	None	0	None	0	DMSO	Mia PaCa-2	DMEM	18	MTT	70			suppressing the ERK signaling pathway	10.3892/ol.2013.1290
1836	65	2013	409	amangostin	7.5	None	0	None	0	DMSO	Mia PaCa-2	DMEM	24	MTT	52.4			suppressing the ERK signaling pathway	10.3892/ol.2013.1290
1837	65	2013	409	amangostin	7.5	None	0	None	0	DMSO	Mia PaCa-2	DMEM	48	MTT	48.6			suppressing the ERK signaling pathway	10.3892/ol.2013.1290
1838	65	2013	409	amangostin	10	None	0	None	0	DMSO	Mia PaCa-2	DMEM	6	MTT	69.4			suppressing the ERK signaling pathway	10.3892/ol.2013.1290
1839	65	2013	409	amangostin	10	None	0	None	0	DMSO	Mia PaCa-2	DMEM	12	MTT	53.1			suppressing the ERK signaling pathway	10.3892/ol.2013.1290
1840	65	2013	409	amangostin	10	None	0	None	0	DMSO	Mia PaCa-2	DMEM	18	MTT	47.4			suppressing the ERK signaling pathway	10.3892/ol.2013.1290
1841	65	2013	409	amangostin	10	None	0	None	0	DMSO	Mia PaCa-2	DMEM	24	MTT	35			suppressing the ERK signaling pathway	10.3892/ol.2013.1290
1842	65	2013	409	amangostin	10	None	0	None	0	DMSO	Mia PaCa-2	DMEM	48	MTT	25.5			suppressing the ERK signaling pathway	10.3892/ol.2013.1290
1843	65	2013	409	amangostin	15	None	0	None	0	DMSO	Mia PaCa-2	DMEM	6	MTT	48.1			suppressing the ERK signaling pathway	10.3892/ol.2013.1290
1844	65	2013	409	amangostin	15	None	0	None	0	DMSO	Mia PaCa-2	DMEM	12	MTT	29.8			suppressing the ERK signaling pathway	10.3892/ol.2013.1290
1845	65	2013	409	amangostin	15	None	0	None	0	DMSO	Mia PaCa-2	DMEM	18	MTT	21.2			suppressing the ERK signaling pathway	10.3892/ol.2013.1290
1846	65	2013	409	amangostin	15	None	0	None	0	DMSO	Mia PaCa-2	DMEM	24	MTT	15.4			suppressing the ERK signaling pathway	10.3892/ol.2013.1290
1847	65	2013	409	amangostin	15	None	0	None	0	DMSO	Mia PaCa-2	DMEM	48	MTT	11.5			suppressing the ERK signaling pathway	10.3892/ol.2013.1290
1848	66	2012	410	Green Tea Catechins	78.982	None	0	None	0	NG	PANC‑1	DMEM	12	CCK8	94.3			-	10.3892/or.2012.1697
1849	66	2012	410	Green Tea Catechins	132.85	None	0	None	0	NG	PANC‑1	DMEM	12	CCK8	90.6			-	10.3892/or.2012.1697
1850	66	2012	410	Green Tea Catechins	185.47	None	0	None	0	NG	PANC‑1	DMEM	12	CCK8	85.7			-	10.3892/or.2012.1697
1851	66	2012	410	Green Tea Catechins	239.4	None	0	None	0	NG	PANC‑1	DMEM	12	CCK8	78.1			-	10.3892/or.2012.1697
1852	66	2012	410	Green Tea Catechins	293.3	None	0	None	0	NG	PANC‑1	DMEM	12	CCK8	73.5			-	10.3892/or.2012.1697
1853	66	2012	410	Green Tea Catechins	345.9	None	0	None	0	NG	PANC‑1	DMEM	12	CCK8	68.1			-	10.3892/or.2012.1697
1854	66	2012	411	Green Tea Catechins	79	None	0	None	0	NG	PANC‑1	DMEM	24	CCK8	91.9			-	10.3892/or.2012.1697
1855	66	2012	411	Green Tea Catechins	132.2	None	0	None	0	NG	PANC‑1	DMEM	24	CCK8	88.9			-	10.3892/or.2012.1697
1856	66	2012	411	Green Tea Catechins	186.3	None	0	None	0	NG	PANC‑1	DMEM	24	CCK8	42.8			-	10.3892/or.2012.1697
1857	66	2012	411	Green Tea Catechins	240.5	None	0	None	0	NG	PANC‑1	DMEM	24	CCK8	20.1			-	10.3892/or.2012.1697
1858	66	2012	411	Green Tea Catechins	294.4	None	0	None	0	NG	PANC‑1	DMEM	24	CCK8	14.2			-	10.3892/or.2012.1697
1859	66	2012	411	Green Tea Catechins	347.6	None	0	None	0	NG	PANC‑1	DMEM	24	CCK8	7.96			-	10.3892/or.2012.1697
1860	66	2012	412	Green Tea Catechins	78.5	None	0	None	0	NG	PANC‑1	DMEM	48	CCK8	85.3			-	10.3892/or.2012.1697
1861	66	2012	412	Green Tea Catechins	132.4	None	0	None	0	NG	PANC‑1	DMEM	48	CCK8	81.8			-	10.3892/or.2012.1697
1862	66	2012	412	Green Tea Catechins	186.3	None	0	None	0	NG	PANC‑1	DMEM	48	CCK8	75.6			-	10.3892/or.2012.1697
1863	66	2012	412	Green Tea Catechins	240.2	None	0	None	0	NG	PANC‑1	DMEM	48	CCK8	69.9			-	10.3892/or.2012.1697
1864	66	2012	412	Green Tea Catechins	293.5	None	0	None	0	NG	PANC‑1	DMEM	48	CCK8	63.7			-	10.3892/or.2012.1697
1865	66	2012	412	Green Tea Catechins	347.6	None	0	None	0	NG	PANC‑1	DMEM	48	CCK8	46			-	10.3892/or.2012.1697
1866	67	2019	413	Green Tea Catechins	20	None	0	None	0	NG	PANC‑1	DMEM	24	MTT	99.2			inhibition of Akt pathway	10.3390/nu11081856
1867	67	2019	413	Green Tea Catechins	20	None	0	None	0	NG	HPAF‑II	NG	24	MTT	98.5			-	10.3390/nu11081856
1868	67	2019	413	Green Tea Catechins	20	None	0	None	0	NG	Mia PaCa-2	DMEM	24	MTT	93.6			inhibition of Akt pathway	10.3390/nu11081856
1869	67	2019	413	Green Tea Catechins	20	None	0	None	0	NG	BxPC-3	NG	24	MTT	87			-	10.3390/nu11081856
1870	67	2019	413	Green Tea Catechins	20	None	0	None	0	NG	Su.86.86	NG	24	MTT	83.5			-	10.3390/nu11081856
1871	67	2019	413	Green Tea Catechins	20	None	0	None	0	NG	CFPAC‑1	NG	24	MTT	40.1			-	10.3390/nu11081856
1872	67	2019	413	Green Tea Catechins	40	None	0	None	0	NG	PANC‑1	DMEM	24	MTT	22			inhibition of Akt pathway	10.3390/nu11081856
1873	67	2019	413	Green Tea Catechins	40	None	0	None	0	NG	HPAF‑II	NG	24	MTT	23.7			-	10.3390/nu11081856
1874	67	2019	413	Green Tea Catechins	40	None	0	None	0	NG	Mia PaCa-2	DMEM	24	MTT	19.5			inhibition of Akt pathway	10.3390/nu11081856
1875	67	2019	413	Green Tea Catechins	40	None	0	None	0	NG	BxPC-3	NG	24	MTT	18.8			-	10.3390/nu11081856
1876	67	2019	413	Green Tea Catechins	40	None	0	None	0	NG	Su.86.86	NG	24	MTT	97.6			-	10.3390/nu11081856
1877	67	2019	413	Green Tea Catechins	40	None	0	None	0	NG	CFPAC‑1	NG	24	MTT	86.8			-	10.3390/nu11081856
1878	67	2019	413	Green Tea Catechins	60	None	0	None	0	NG	PANC‑1	DMEM	24	MTT	79.5			inhibition of Akt pathway	10.3390/nu11081856
1879	67	2019	413	Green Tea Catechins	60	None	0	None	0	NG	HPAF‑II	NG	24	MTT	72.2			-	10.3390/nu11081856
1880	67	2019	413	Green Tea Catechins	60	None	0	None	0	NG	Mia PaCa-2	DMEM	24	MTT	68			inhibition of Akt pathway	10.3390/nu11081856
1881	67	2019	413	Green Tea Catechins	60	None	0	None	0	NG	BxPC-3	NG	24	MTT	78.7			-	10.3390/nu11081856
1882	67	2019	413	Green Tea Catechins	60	None	0	None	0	NG	Su.86.86	NG	24	MTT	67.9			-	10.3390/nu11081856
1883	67	2019	413	Green Tea Catechins	60	None	0	None	0	NG	CFPAC‑1	NG	24	MTT	59.9			-	10.3390/nu11081856
1884	67	2019	413	Green Tea Catechins	80	None	0	None	0	NG	PANC‑1	DMEM	24	MTT	51.6			inhibition of Akt pathway	10.3390/nu11081856
1885	67	2019	413	Green Tea Catechins	80	None	0	None	0	NG	HPAF‑II	NG	24	MTT	31			-	10.3390/nu11081856
1886	67	2019	413	Green Tea Catechins	80	None	0	None	0	NG	Mia PaCa-2	DMEM	24	MTT	97.7			inhibition of Akt pathway	10.3390/nu11081856
1887	67	2019	413	Green Tea Catechins	80	None	0	None	0	NG	BxPC-3	NG	24	MTT	69.5			-	10.3390/nu11081856
1888	67	2019	413	Green Tea Catechins	80	None	0	None	0	NG	Su.86.86	NG	24	MTT	31.3			-	10.3390/nu11081856
1889	67	2019	413	Green Tea Catechins	80	None	0	None	0	NG	CFPAC‑1	NG	24	MTT	11.5			-	10.3390/nu11081856
1890	67	2019	413	Green Tea Catechins	100	None	0	None	0	NG	PANC‑1	DMEM	24	MTT	11.1			inhibition of Akt pathway	10.3390/nu11081856
1891	67	2019	413	Green Tea Catechins	100	None	0	None	0	NG	HPAF‑II	NG	24	MTT	96.5			-	10.3390/nu11081856
1892	67	2019	413	Green Tea Catechins	100	None	0	None	0	NG	Mia PaCa-2	DMEM	24	MTT	98.2			inhibition of Akt pathway	10.3390/nu11081856
1893	67	2019	413	Green Tea Catechins	100	None	0	None	0	NG	BxPC-3	NG	24	MTT	94.7			-	10.3390/nu11081856
1894	67	2019	413	Green Tea Catechins	100	None	0	None	0	NG	Su.86.86	NG	24	MTT	89.5			-	10.3390/nu11081856
1895	67	2019	413	Green Tea Catechins	100	None	0	None	0	NG	CFPAC‑1	NG	24	MTT	84.3			-	10.3390/nu11081856
1896	67	2019	414	Green Tea Catechins	20	None	0	None	0	NG	PANC‑1	DMEM	48	MTT	77.8			inhibition of Akt pathway	10.3390/nu11081856
1897	67	2019	414	Green Tea Catechins	20	None	0	None	0	NG	HPAF‑II	NG	48	MTT	73.2			-	10.3390/nu11081856
1898	67	2019	414	Green Tea Catechins	20	None	0	None	0	NG	Mia PaCa-2	DMEM	48	MTT	68.1			inhibition of Akt pathway	10.3390/nu11081856
1899	67	2019	414	Green Tea Catechins	20	None	0	None	0	NG	BxPC-3	NG	48	MTT	64.8			-	10.3390/nu11081856
1900	67	2019	414	Green Tea Catechins	20	None	0	None	0	NG	Su.86.86	NG	48	MTT	59.9			-	10.3390/nu11081856
1901	67	2019	414	Green Tea Catechins	20	None	0	None	0	NG	CFPAC‑1	NG	48	MTT	37.2			-	10.3390/nu11081856
1902	67	2019	414	Green Tea Catechins	40	None	0	None	0	NG	PANC‑1	DMEM	48	MTT	15.8			inhibition of Akt pathway	10.3390/nu11081856
1903	67	2019	414	Green Tea Catechins	40	None	0	None	0	NG	HPAF‑II	NG	48	MTT	12.9			-	10.3390/nu11081856
1904	67	2019	414	Green Tea Catechins	40	None	0	None	0	NG	Mia PaCa-2	DMEM	48	MTT	5.71			inhibition of Akt pathway	10.3390/nu11081856
1905	67	2019	414	Green Tea Catechins	40	None	0	None	0	NG	BxPC-3	NG	48	MTT	5.71			-	10.3390/nu11081856
1906	67	2019	414	Green Tea Catechins	40	None	0	None	0	NG	Su.86.86	NG	48	MTT	81.7			-	10.3390/nu11081856
1907	67	2019	414	Green Tea Catechins	40	None	0	None	0	NG	CFPAC‑1	NG	48	MTT	61.6			-	10.3390/nu11081856
1908	67	2019	414	Green Tea Catechins	60	None	0	None	0	NG	PANC‑1	DMEM	48	MTT	46.3			inhibition of Akt pathway	10.3390/nu11081856
1909	67	2019	414	Green Tea Catechins	60	None	0	None	0	NG	HPAF‑II	NG	48	MTT	31.7			-	10.3390/nu11081856
1910	67	2019	414	Green Tea Catechins	60	None	0	None	0	NG	Mia PaCa-2	DMEM	48	MTT	31.7			inhibition of Akt pathway	10.3390/nu11081856
1911	67	2019	414	Green Tea Catechins	60	None	0	None	0	NG	BxPC-3	NG	48	MTT	49.2			-	10.3390/nu11081856
1912	67	2019	414	Green Tea Catechins	60	None	0	None	0	NG	Su.86.86	NG	48	MTT	28.8			-	10.3390/nu11081856
1913	67	2019	414	Green Tea Catechins	60	None	0	None	0	NG	CFPAC‑1	NG	48	MTT	21.9			-	10.3390/nu11081856
1914	67	2019	414	Green Tea Catechins	80	None	0	None	0	NG	PANC‑1	DMEM	48	MTT	17.1			inhibition of Akt pathway	10.3390/nu11081856
1915	67	2019	414	Green Tea Catechins	80	None	0	None	0	NG	HPAF‑II	NG	48	MTT	10.9			-	10.3390/nu11081856
1916	67	2019	414	Green Tea Catechins	80	None	0	None	0	NG	Mia PaCa-2	DMEM	48	MTT	65.8			inhibition of Akt pathway	10.3390/nu11081856
1917	67	2019	414	Green Tea Catechins	80	None	0	None	0	NG	BxPC-3	NG	48	MTT	38.2			-	10.3390/nu11081856
1918	67	2019	414	Green Tea Catechins	80	None	0	None	0	NG	Su.86.86	NG	48	MTT	7.99			-	10.3390/nu11081856
1919	67	2019	414	Green Tea Catechins	80	None	0	None	0	NG	CFPAC‑1	NG	48	MTT	3.12			-	10.3390/nu11081856
1920	67	2019	414	Green Tea Catechins	100	None	0	None	0	NG	PANC‑1	DMEM	48	MTT	3.12			inhibition of Akt pathway	10.3390/nu11081856
1921	67	2019	414	Green Tea Catechins	100	None	0	None	0	NG	HPAF‑II	NG	48	MTT	92.7			-	10.3390/nu11081856
1922	67	2019	414	Green Tea Catechins	100	None	0	None	0	NG	Mia PaCa-2	DMEM	48	MTT	84			inhibition of Akt pathway	10.3390/nu11081856
1923	67	2019	414	Green Tea Catechins	100	None	0	None	0	NG	BxPC-3	NG	48	MTT	68.4			-	10.3390/nu11081856
1924	67	2019	414	Green Tea Catechins	100	None	0	None	0	NG	Su.86.86	NG	48	MTT	59.9			-	10.3390/nu11081856
1925	67	2019	414	Green Tea Catechins	100	None	0	None	0	NG	CFPAC‑1	NG	48	MTT	54.4			-	10.3390/nu11081856
1926	68	2011	415	Resveratrol	12.5	None	0	None	0	NG	PANC‑1	DMEM	24	CCK8	96.7	Annexin VFITC+ PI doublestaining	2.5	decreased the expression of the Hedgehog pathway members including Gli1, Ptc1 and Smo	10.1159/000333542
1927	68	2011	415	Resveratrol	25	None	0	None	0	NG	PANC‑1	DMEM	24	CCK8	87.5	Annexin VFITC+ PI doublestaining	23.7	-	10.1159/000333542
1928	68	2011	415	Resveratrol	50	None	0	None	0	NG	PANC‑1	DMEM	24	CCK8	77.7	Annexin VFITC+ PI doublestaining	18.5	-	10.1159/000333542
1929	68	2011	415	Resveratrol	100	None	0	None	0	NG	PANC‑1	DMEM	24	CCK8	60.3	Annexin VFITC+ PI doublestaining	16.2	-	10.1159/000333542
1930	68	2011	415	Resveratrol	200	None	0	None	0	NG	PANC‑1	DMEM	24	CCK8	32.5			-	10.1159/000333542
1931	68	2011	415	Resveratrol	400	None	0	None	0	NG	PANC‑1	DMEM	24	CCK8	26.5			-	10.1159/000333542
1932	68	2011	416	Resveratrol	12.5	None	0	None	0	NG	PANC‑1	DMEM	48	CCK8	94.6			decreased the expression of the Hedgehog pathway members including Gli1, Ptc1 and Smo	10.1159/000333542
1933	68	2011	416	Resveratrol	25	None	0	None	0	NG	PANC‑1	DMEM	48	CCK8	82.6			-	10.1159/000333542
1934	68	2011	416	Resveratrol	50	None	0	None	0	NG	PANC‑1	DMEM	48	CCK8	72.8			-	10.1159/000333542
1935	68	2011	416	Resveratrol	100	None	0	None	0	NG	PANC‑1	DMEM	48	CCK8	51			-	10.1159/000333542
1936	68	2011	416	Resveratrol	200	None	0	None	0	NG	PANC‑1	DMEM	48	CCK8	25.1			-	10.1159/000333542
1937	68	2011	416	Resveratrol	400	None	0	None	0	NG	PANC‑1	DMEM	48	CCK8	18.9			-	10.1159/000333542
1938	68	2011	417	Resveratrol	12.5	None	0	None	0	NG	PANC‑1	DMEM	72	CCK8	92.1			decreased the expression of the Hedgehog pathway members including Gli1, Ptc1 and Smo	10.1159/000333542
1939	68	2011	417	Resveratrol	25	None	0	None	0	NG	PANC‑1	DMEM	72	CCK8	78.5			-	10.1159/000333542
1940	68	2011	417	Resveratrol	50	None	0	None	0	NG	PANC‑1	DMEM	72	CCK8	70.1			-	10.1159/000333542
1941	68	2011	417	Resveratrol	100	None	0	None	0	NG	PANC‑1	DMEM	72	CCK8	42			-	10.1159/000333542
1942	68	2011	417	Resveratrol	200	None	0	None	0	NG	PANC‑1	DMEM	72	CCK8	21			-	10.1159/000333542
1943	68	2011	417	Resveratrol	400	None	0	None	0	NG	PANC‑1	DMEM	72	CCK8	14.5			-	10.1159/000333542
1944	68	2011	418	Resveratrol	12.5	None	0	None	0	NG	AsPC-1	DMEM	24	CCK8	86.1	Annexin VFITC+ PI doublestaining	1.89	decreased the expression of the Hedgehog pathway members including Gli1, Ptc1 and Smo	10.1159/000333542
1945	68	2011	418	Resveratrol	25	None	0	None	0	NG	AsPC-1	DMEM	24	CCK8	76.7	Annexin VFITC+ PI doublestaining	11.14	-	10.1159/000333542
1946	68	2011	418	Resveratrol	50	None	0	None	0	NG	AsPC-1	DMEM	24	CCK8	58.8	Annexin VFITC+ PI doublestaining	19.36	-	10.1159/000333542
1947	68	2011	418	Resveratrol	100	None	0	None	0	NG	AsPC-1	DMEM	24	CCK8	41.8	Annexin VFITC+ PI doublestaining	18.21	-	10.1159/000333542
1948	68	2011	418	Resveratrol	200	None	0	None	0	NG	AsPC-1	DMEM	24	CCK8	32.9			-	10.1159/000333542
1949	68	2011	418	Resveratrol	400	None	0	None	0	NG	AsPC-1	DMEM	24	CCK8	27.9			-	10.1159/000333542
1950	68	2011	419	Resveratrol	12.5	None	0	None	0	NG	AsPC-1	DMEM	48	CCK8	88.2			decreased the expression of the Hedgehog pathway members including Gli1, Ptc1 and Smo	10.1159/000333542
1951	68	2011	419	Resveratrol	25	None	0	None	0	NG	AsPC-1	DMEM	48	CCK8	74			-	10.1159/000333542
1952	68	2011	419	Resveratrol	50	None	0	None	0	NG	AsPC-1	DMEM	48	CCK8	40.7			-	10.1159/000333542
1953	68	2011	419	Resveratrol	100	None	0	None	0	NG	AsPC-1	DMEM	48	CCK8	26.2			-	10.1159/000333542
1954	68	2011	419	Resveratrol	200	None	0	None	0	NG	AsPC-1	DMEM	48	CCK8	19.4			-	10.1159/000333542
1955	68	2011	419	Resveratrol	400	None	0	None	0	NG	AsPC-1	DMEM	48	CCK8	17.1			-	10.1159/000333542
1956	68	2011	420	Resveratrol	12.5	None	0	None	0	NG	AsPC-1	DMEM	72	CCK8	82.7			decreased the expression of the Hedgehog pathway members including Gli1, Ptc1 and Smo	10.1159/000333542
1957	68	2011	420	Resveratrol	25	None	0	None	0	NG	AsPC-1	DMEM	72	CCK8	68.8			-	10.1159/000333542
1958	68	2011	420	Resveratrol	50	None	0	None	0	NG	AsPC-1	DMEM	72	CCK8	38.6			-	10.1159/000333542
1959	68	2011	420	Resveratrol	100	None	0	None	0	NG	AsPC-1	DMEM	72	CCK8	27.3			-	10.1159/000333542
1960	68	2011	420	Resveratrol	200	None	0	None	0	NG	AsPC-1	DMEM	72	CCK8	16.8			-	10.1159/000333542
1961	68	2011	420	Resveratrol	400	None	0	None	0	NG	AsPC-1	DMEM	72	CCK8	14.8			-	10.1159/000333542
1962	68	2011	421	Resveratrol	12.5	None	0	None	0	NG	BxPC-3	DMEM	24	CCK8	88.7	Annexin VFITC+ PI doublestaining	3.75	decreased the expression of the Hedgehog pathway members including Gli1, Ptc1 and Smo	10.1159/000333542
1963	68	2011	421	Resveratrol	25	None	0	None	0	NG	BxPC-3	DMEM	24	CCK8	79.9	Annexin VFITC+ PI doublestaining	17.5	-	10.1159/000333542
1964	68	2011	421	Resveratrol	50	None	0	None	0	NG	BxPC-3	DMEM	24	CCK8	68.6	Annexin VFITC+ PI doublestaining	20.13	-	10.1159/000333542
1965	68	2011	421	Resveratrol	100	None	0	None	0	NG	BxPC-3	DMEM	24	CCK8	51.4	Annexin VFITC+ PI doublestaining	22.26	-	10.1159/000333542
1966	68	2011	421	Resveratrol	200	None	0	None	0	NG	BxPC-3	DMEM	24	CCK8	29.9			-	10.1159/000333542
1967	68	2011	421	Resveratrol	400	None	0	None	0	NG	BxPC-3	DMEM	24	CCK8	20.3			-	10.1159/000333542
1968	68	2011	422	Resveratrol	12.5	None	0	None	0	NG	BxPC-3	DMEM	48	CCK8	84.8			-	10.1159/000333542
1969	68	2011	422	Resveratrol	25	None	0	None	0	NG	BxPC-3	DMEM	48	CCK8	74.5			decreased the expression of the Hedgehog pathway members including Gli1, Ptc1 and Smo	10.1159/000333542
1970	68	2011	422	Resveratrol	50	None	0	None	0	NG	BxPC-3	DMEM	48	CCK8	61.7			-	10.1159/000333542
1971	68	2011	422	Resveratrol	100	None	0	None	0	NG	BxPC-3	DMEM	48	CCK8	48.7			-	10.1159/000333542
1972	68	2011	422	Resveratrol	200	None	0	None	0	NG	BxPC-3	DMEM	48	CCK8	26.2			-	10.1159/000333542
1973	68	2011	422	Resveratrol	400	None	0	None	0	NG	BxPC-3	DMEM	48	CCK8	23.5			-	10.1159/000333542
1974	68	2011	423	Resveratrol	12.5	None	0	None	0	NG	BxPC-3	DMEM	72	CCK8	82.8			-	10.1159/000333542
1975	68	2011	423	Resveratrol	25	None	0	None	0	NG	BxPC-3	DMEM	72	CCK8	68.9			decreased the expression of the Hedgehog pathway members including Gli1, Ptc1 and Smo	10.1159/000333542
1976	68	2011	423	Resveratrol	50	None	0	None	0	NG	BxPC-3	DMEM	72	CCK8	48			-	10.1159/000333542
1977	68	2011	423	Resveratrol	100	None	0	None	0	NG	BxPC-3	DMEM	72	CCK8	36.7			-	10.1159/000333542
1978	68	2011	423	Resveratrol	200	None	0	None	0	NG	BxPC-3	DMEM	72	CCK8	19.6			-	10.1159/000333542
1979	68	2011	423	Resveratrol	400	None	0	None	0	NG	BxPC-3	DMEM	72	CCK8	18.1			-	10.1159/000333542
1980	68	2011	424	None	0	None	0	None	0	NG	PANC‑1	DMEM	24			Annexin VFITC+ PI doublestaining	0.4	-	10.1159/000333542
1981	68	2011	424	None	0	None	0	None	0	NG	BxPC-3	DMEM	24			Annexin VFITC+ PI doublestaining	0.82	-	10.1159/000333542
1982	68	2011	424	None	0	None	0	None	0	NG	AsPC-1	DMEM	24			Annexin VFITC+ PI doublestaining	0.51	-	10.1159/000333542
1983	68	2011	424	None	0	None	0	None	0	DMSO	SW1990	RPMI 1640	24		84.2	Annexin VFITC+ PI doublestaining	1.94	-	10.3892/or.2011.1257
1984	68	2011	425	Emodin	10	None	0	None	0	DMSO	SW1990	RPMI 1640	24	WST8	84.2	Annexin VFITC+ PI doublestaining	6.14	inactivation of NF-κB signaling pathway	10.3892/or.2011.1257
1985	68	2011	425	Emodin	20	None	0	None	0	DMSO	SW1990	RPMI 1640	24	WST8	79.8	Annexin VFITC+ PI doublestaining	9.9	inactivation of NF-κB signaling pathway	10.3892/or.2011.1257
1986	68	2011	425	Emodin	40	None	0	None	0	DMSO	SW1990	RPMI 1640	24	WST8	64.1	Annexin VFITC+ PI doublestaining	14	inactivation of NF-κB signaling pathway	10.3892/or.2011.1257
1987	69	2018	426	None	0	None	0	None	0	DMSO	PANC‑1	NG	48			TUNEL assay	1.12	-	10.1111/jcmm.14178
1988	69	2018	426	amangostin	0.5	None	0	None	0	DMSO	PANC‑1	NG	48			TUNEL assay	20.4	inhibition of Shh pathway components	10.1111/jcmm.14178
1989	69	2018	426	amangostin	1	None	0	None	0	DMSO	PANC‑1	NG	48			TUNEL assay	50	inhibition of Shh pathway components	10.1111/jcmm.14178
1990	69	2018	426	amangostin	5	None	0	None	0	DMSO	PANC‑1	NG	48			TUNEL assay	67.4	inhibition of Shh pathway components	10.1111/jcmm.14178
1991	69	2018	426	amangostin	10	None	0	None	0	DMSO	PANC‑1	NG	48			TUNEL assay	81.6	inhibition of Shh pathway components	10.1111/jcmm.14178
1992	69	2018	427	None	0	None	0	None	0	DMSO	PANC‑1	NG	48			TUNEL assay	1.33	-	10.1111/jcmm.14178
1993	69	2018	427	amangostin	0.5	None	0	None	0	DMSO	PANC‑1	NG	48			TUNEL assay	18.2	inhibition of Shh pathway components	10.1111/jcmm.14178
1994	69	2018	427	amangostin	1	None	0	None	0	DMSO	PANC‑1	NG	48			TUNEL assay	32.9	inhibition of Shh pathway components	10.1111/jcmm.14178
1995	69	2018	427	amangostin	5	None	0	None	0	DMSO	PANC‑1	NG	48			TUNEL assay	72.1	inhibition of Shh pathway components	10.1111/jcmm.14178
1996	69	2018	427	amangostin	10	None	0	None	0	DMSO	PANC‑1	NG	48			TUNEL assay	80	inhibition of Shh pathway components	10.1111/jcmm.14178
1997	70	2022	428	Thymoquinone	0.1	None	0	None	0	DMSO	PANC‑1	NG	24	MTT	90.3			-	10.1590/1806-9282.20220066
1998	70	2022	428	Thymoquinone	1	None	0	None	0	DMSO	PANC‑1	NG	24	MTT	97.3			-	10.1590/1806-9282.20220066
1999	70	2022	428	Thymoquinone	3.125	None	0	None	0	DMSO	PANC‑1	NG	24	MTT	102.8			-	10.1590/1806-9282.20220066
[truncated: 161 more rows]

## Sheet: Healthy Control
No	Article ID	Year	Main Pythochemical	Concentration of Material (uM)	Supplementary Drug	Supplementary Drug Concentration (uM)	Supplementary Phytochemical	Supplementary Phytochemical Concentration (uM)	Material Medium	Cell Line	Cell Culture Medium	Time of Treatment (hr)	Cell Viability Assay	Cell Viability (% of control)	Cell Apoptosis Assay	Cell Apoptosis (% of total cells)	Signaling Pathway (mechanism|gene|protein)			DOI
1	1	2017	Gedunin	5	-	-	-	-	DMSO	hTERT-HPNE	DMEM	24	MTS	100.34	-	-	inhibition of sonic hedgehog signaling pathways	-	decreased PTCH1, PTCH2, Gli1, SUFU and Shh proteins //// decreased AKT, PI3K, mTOR, and p70S6K	10.18632/oncotarget.8055			* kırmızı olan normal pankreas hücrelerinin kanserlilerinden farkını gösteriyor.
2	1	2017	Gedunin	10	-	-	-	-	DMSO	hTERT-HPNE	DMEM	24	MTS	102.07	-	-	inhibition of sonic hedgehog signaling pathways	-	decreased PTCH1, PTCH2, Gli1, SUFU and Shh proteins //// decreased AKT, PI3K, mTOR, and p70S6K	10.18632/oncotarget.8055
3	1	2017	Gedunin	15	-	-	-	-	DMSO	hTERT-HPNE	DMEM	24	MTS	92.76	-	-	inhibition of sonic hedgehog signaling pathways	-	decreased PTCH1, PTCH2, Gli1, SUFU and Shh proteins //// decreased AKT, PI3K, mTOR, and p70S6K	10.18632/oncotarget.8055
4	1	2017	Gedunin	20	-	-	-	-	DMSO	hTERT-HPNE	DMEM	24	MTS	86.9	-	-	inhibition of sonic hedgehog signaling pathways	-	decreased PTCH1, PTCH2, Gli1, SUFU and Shh proteins //// decreased AKT, PI3K, mTOR, and p70S6K	10.18632/oncotarget.8055
5	1	2017	Gedunin	25	-	-	-	-	DMSO	hTERT-HPNE	DMEM	24	MTS	75.86	-	-	inhibition of sonic hedgehog signaling pathways	-	decreased PTCH1, PTCH2, Gli1, SUFU and Shh proteins //// decreased AKT, PI3K, mTOR, and p70S6K	10.18632/oncotarget.8055
6	1	2017	Gedunin	50	-	-	-	-	DMSO	hTERT-HPNE	DMEM	24	MTS	42.07	-	-	inhibition of sonic hedgehog signaling pathways	-	decreased PTCH1, PTCH2, Gli1, SUFU and Shh proteins //// decreased AKT, PI3K, mTOR, and p70S6K	10.18632/oncotarget.8055
7	2	2017	Moscatilin	0	-	-	-	-	DMSO	HUVEC	Medium 99	48	MTT	100	-	-	activation of the caspase-dependent mitochondrial apoptotic pathway /// activation of JNKSAPK signaling pathway	decrease in Bcl2 expression	increase in Bak and Bax	10.3892/mmr.2017.6144
8	2	2017	Moscatilin	25	-	-	-	-	DMSO	HUVEC	Medium 99	48	MTT	88.76	-	-	activation of the caspase-dependent mitochondrial apoptotic pathway /// activation of JNKSAPK signaling pathway	decrease in Bcl2 expression	increase in Bak and Bax	10.3892/mmr.2017.6144
9	3	2008	Capsaicin	0	-	-	-	-	DMSO	Normal Acinar Cells	CMRL 1066 medium	24	MTT	100.36	-	-	activation of JNK	-	increased expression of Bax, decrease of bcl-2	10.1007/s10495-008-0278-6
10	3	2008	Capsaicin	50	-	-	-	-	DMSO	Normal Acinar Cells	CMRL 1066 medium	24	MTT	98.22	-	-	activation of JNK	-	increased expression of Bax, decrease of bcl-2	10.1007/s10495-008-0278-6
11	3	2008	Capsaicin	100	-	-	-	-	DMSO	Normal Acinar Cells	CMRL 1066 medium	24	MTT	91.46	-	-	activation of JNK	-	increased expression of Bax, decrease of bcl-2	10.1007/s10495-008-0278-6
12	3	2008	Capsaicin	150	-	-	-	-	DMSO	Normal Acinar Cells	CMRL 1066 medium	24	MTT	87.19	-	-	activation of JNK	-	increased expression of Bax, decrease of bcl-2	10.1007/s10495-008-0278-6
13	3	2008	Capsaicin	200	-	-	-	-	DMSO	Normal Acinar Cells	CMRL 1066 medium	24	MTT	88.61	-	-	activation of JNK	-	increased expression of Bax, decrease of bcl-2	10.1007/s10495-008-0278-6
14	3	2008	Capsaicin	250	-	-	-	-	DMSO	Normal Acinar Cells	CMRL 1066 medium	24	MTT	81.49	-	-	activation of JNK	-	increased expression of Bax, decrease of bcl-2	10.1007/s10495-008-0278-6
15	4	2017	Resveratrol	0	-	-	-	-	DMSO	Fibroblast	DMEM	48	MTS	103.21	-	-	-	increased BCL-2 family members	increase in phosphorylation of the stress response MAP kinase p38 //// decrease in phosphorylation of the survival kinase AKT	10.1016/j.canlet.2017.01.002			* burada combined effect var ama eklenemedi. Concentationlarından emin olamadığım için
16	4	2017	Resveratrol	25	-	-	-	-	DMSO	Fibroblast	DMEM	48	MTS	122.51	-	-	-	increased BCL-2 family members	increase in phosphorylation of the stress response MAP kinase p38 //// decrease in phosphorylation of the survival kinase AKT	10.1016/j.canlet.2017.01.002
17	4	2017	Resveratrol	50	-	-	-	-	DMSO	Fibroblast	DMEM	48	MTS	107.41	-	-	-	increased BCL-2 family members	increase in phosphorylation of the stress response MAP kinase p38 //// decrease in phosphorylation of the survival kinase AKT	10.1016/j.canlet.2017.01.002
18	4	2017	Resveratrol	100	-	-	-	-	DMSO	Fibroblast	DMEM	48	MTS	103.82	-	-	-	increased BCL-2 family members	increase in phosphorylation of the stress response MAP kinase p38 //// decrease in phosphorylation of the survival kinase AKT	10.1016/j.canlet.2017.01.002
19	4	2017	Resveratrol	300	-	-	-	-	DMSO	Fibroblast	DMEM	48	MTS	72.02	-	-	-	increased BCL-2 family members	increase in phosphorylation of the stress response MAP kinase p38 //// decrease in phosphorylation of the survival kinase AKT	10.1016/j.canlet.2017.01.002
20	4	2017	Resveratrol	0	-	-	-	-	DMSO	HPNE	DMEM	48	MTS	101.1	-	-	-	increased BCL-2 family members	increase in phosphorylation of the stress response MAP kinase p38 //// decrease in phosphorylation of the survival kinase AKT	10.1016/j.canlet.2017.01.002
21	4	2017	Resveratrol	25	-	-	-	-	DMSO	HPNE	DMEM	48	MTS	107.24	-	-	-	increased BCL-2 family members	increase in phosphorylation of the stress response MAP kinase p38 //// decrease in phosphorylation of the survival kinase AKT	10.1016/j.canlet.2017.01.002
22	4	2017	Resveratrol	50	-	-	-	-	DMSO	HPNE	DMEM	48	MTS	117.21	-	-	-	increased BCL-2 family members	increase in phosphorylation of the stress response MAP kinase p38 //// decrease in phosphorylation of the survival kinase AKT	10.1016/j.canlet.2017.01.002
23	4	2017	Resveratrol	75	-	-	-	-	DMSO	HPNE	DMEM	48	MTS	102.47	-	-	-	increased BCL-2 family members	increase in phosphorylation of the stress response MAP kinase p38 //// decrease in phosphorylation of the survival kinase AKT	10.1016/j.canlet.2017.01.002
24	4	2017	Resveratrol	100	-	-	-	-	DMSO	HPNE	DMEM	48	MTS	93.77	-	-	-	increased BCL-2 family members	increase in phosphorylation of the stress response MAP kinase p38 //// decrease in phosphorylation of the survival kinase AKT	10.1016/j.canlet.2017.01.002
25	4	2017	Resveratrol	150	-	-	-	-	DMSO	HPNE	DMEM	48	MTS	77.47	-	-	-	increased BCL-2 family members	increase in phosphorylation of the stress response MAP kinase p38 //// decrease in phosphorylation of the survival kinase AKT	10.1016/j.canlet.2017.01.002
26	4	2017	Resveratrol	300	-	-	-	-	DMSO	HPNE	DMEM	48	MTS	36.82	-	-	-	increased BCL-2 family members	increase in phosphorylation of the stress response MAP kinase p38 //// decrease in phosphorylation of the survival kinase AKT	10.1016/j.canlet.2017.01.002
27	4	2017	Capsaicin	0	-	-	-	-	DMSO	Fibroblast	DMEM	48	MTS	100.37	-	-	-	increased BCL-2 family members	increase in phosphorylation of the stress response MAP kinase p38 //// decrease in phosphorylation of the survival kinase AKT	10.1016/j.canlet.2017.01.002
28	4	2017	Capsaicin	25	-	-	-	-	DMSO	Fibroblast	DMEM	48	MTS	123.75	-	-	-	increased BCL-2 family members	increase in phosphorylation of the stress response MAP kinase p38 //// decrease in phosphorylation of the survival kinase AKT	10.1016/j.canlet.2017.01.002
29	4	2017	Capsaicin	50	-	-	-	-	DMSO	Fibroblast	DMEM	48	MTS	100.89	-	-	-	increased BCL-2 family members	increase in phosphorylation of the stress response MAP kinase p38 //// decrease in phosphorylation of the survival kinase AKT	10.1016/j.canlet.2017.01.002
30	4	2017	Capsaicin	100	-	-	-	-	DMSO	Fibroblast	DMEM	48	MTS	81.73	-	-	-	increased BCL-2 family members	increase in phosphorylation of the stress response MAP kinase p38 //// decrease in phosphorylation of the survival kinase AKT	10.1016/j.canlet.2017.01.002
31	4	2017	Capsaicin	400	-	-	-	-	DMSO	Fibroblast	DMEM	48	MTS	68.86	-	-	-	increased BCL-2 family members	increase in phosphorylation of the stress response MAP kinase p38 //// decrease in phosphorylation of the survival kinase AKT	10.1016/j.canlet.2017.01.002
32	4	2017	Capsaicin	0	-	-	-	-	DMSO	HPNE	DMEM	48	MTS	99.91	-	-	-	increased BCL-2 family members	increase in phosphorylation of the stress response MAP kinase p38 //// decrease in phosphorylation of the survival kinase AKT	10.1016/j.canlet.2017.01.002
33	4	2017	Capsaicin	25	-	-	-	-	DMSO	HPNE	DMEM	48	MTS	113.22	-	-	-	increased BCL-2 family members	increase in phosphorylation of the stress response MAP kinase p38 //// decrease in phosphorylation of the survival kinase AKT	10.1016/j.canlet.2017.01.002
34	4	2017	Capsaicin	50	-	-	-	-	DMSO	HPNE	DMEM	48	MTS	119.21	-	-	-	increased BCL-2 family members	increase in phosphorylation of the stress response MAP kinase p38 //// decrease in phosphorylation of the survival kinase AKT	10.1016/j.canlet.2017.01.002
35	4	2017	Capsaicin	100	-	-	-	-	DMSO	HPNE	DMEM	48	MTS	95.47	-	-	-	increased BCL-2 family members	increase in phosphorylation of the stress response MAP kinase p38 //// decrease in phosphorylation of the survival kinase AKT	10.1016/j.canlet.2017.01.002
36	4	2017	Capsaicin	400	-	-	-	-	DMSO	HPNE	DMEM	48	MTS	26.74	-	-	-	increased BCL-2 family members	increase in phosphorylation of the stress response MAP kinase p38 //// decrease in phosphorylation of the survival kinase AKT	10.1016/j.canlet.2017.01.002
37	4	2017	Sulforaphane	0	-	-	-	-	DMSO	Fibroblast	DMEM	48	MTS	99.09	-	-	-	increased BCL-2 family members	increase in phosphorylation of the stress response MAP kinase p38 //// decrease in phosphorylation of the survival kinase AKT	10.1016/j.canlet.2017.01.002
38	4	2017	Sulforaphane	10	-	-	-	-	DMSO	Fibroblast	DMEM	48	MTS	115.07	-	-	-	increased BCL-2 family members	increase in phosphorylation of the stress response MAP kinase p38 //// decrease in phosphorylation of the survival kinase AKT	10.1016/j.canlet.2017.01.002
39	4	2017	Sulforaphane	20	-	-	-	-	DMSO	Fibroblast	DMEM	48	MTS	84.47	-	-	-	increased BCL-2 family members	increase in phosphorylation of the stress response MAP kinase p38 //// decrease in phosphorylation of the survival kinase AKT	10.1016/j.canlet.2017.01.002
40	4	2017	Sulforaphane	50	-	-	-	-	DMSO	Fibroblast	DMEM	48	MTS	35.16	-	-	-	increased BCL-2 family members	increase in phosphorylation of the stress response MAP kinase p38 //// decrease in phosphorylation of the survival kinase AKT	10.1016/j.canlet.2017.01.002
41	4	2017	Sulforaphane	0	-	-	-	-	DMSO	HPNE	DMEM	48	MTS	98.63	-	-	-	increased BCL-2 family members	increase in phosphorylation of the stress response MAP kinase p38 //// decrease in phosphorylation of the survival kinase AKT	10.1016/j.canlet.2017.01.002
42	4	2017	Sulforaphane	2.5	-	-	-	-	DMSO	HPNE	DMEM	48	MTS	134.7	-	-	-	increased BCL-2 family members	increase in phosphorylation of the stress response MAP kinase p38 //// decrease in phosphorylation of the survival kinase AKT	10.1016/j.canlet.2017.01.002
43	4	2017	Sulforaphane	5	-	-	-	-	DMSO	HPNE	DMEM	48	MTS	102.74	-	-	-	increased BCL-2 family members	increase in phosphorylation of the stress response MAP kinase p38 //// decrease in phosphorylation of the survival kinase AKT	10.1016/j.canlet.2017.01.002
44	4	2017	Sulforaphane	10	-	-	-	-	DMSO	HPNE	DMEM	48	MTS	69.41	-	-	-	increased BCL-2 family members	increase in phosphorylation of the stress response MAP kinase p38 //// decrease in phosphorylation of the survival kinase AKT	10.1016/j.canlet.2017.01.002
45	4	2017	Sulforaphane	20	-	-	-	-	DMSO	HPNE	DMEM	48	MTS	37.9	-	-	-	increased BCL-2 family members	increase in phosphorylation of the stress response MAP kinase p38 //// decrease in phosphorylation of the survival kinase AKT	10.1016/j.canlet.2017.01.002
46	4	2017	Sulforaphane	50	-	-	-	-	DMSO	HPNE	DMEM	48	MTS	29.68	-	-	-	increased BCL-2 family members	increase in phosphorylation of the stress response MAP kinase p38 //// decrease in phosphorylation of the survival kinase AKT	10.1016/j.canlet.2017.01.002
47	4	2017	Benzyl Isothiocyanate	0	-	-	-	-	DMSO	Fibroblast	DMEM	48	MTS	100.46	-	-	-	increased BCL-2 family members	increase in phosphorylation of the stress response MAP kinase p38 //// decrease in phosphorylation of the survival kinase AKT	10.1016/j.canlet.2017.01.002
48	4	2017	Benzyl Isothiocyanate	10	-	-	-	-	DMSO	Fibroblast	DMEM	48	MTS	102.22	-	-	-	increased BCL-2 family members	increase in phosphorylation of the stress response MAP kinase p38 //// decrease in phosphorylation of the survival kinase AKT	10.1016/j.canlet.2017.01.002
49	4	2017	Benzyl Isothiocyanate	20	-	-	-	-	DMSO	Fibroblast	DMEM	48	MTS	81.5	-	-	-	increased BCL-2 family members	increase in phosphorylation of the stress response MAP kinase p38 //// decrease in phosphorylation of the survival kinase AKT	10.1016/j.canlet.2017.01.002
50	4	2017	Benzyl Isothiocyanate	50	-	-	-	-	DMSO	Fibroblast	DMEM	48	MTS	55.12	-	-	-	increased BCL-2 family members	increase in phosphorylation of the stress response MAP kinase p38 //// decrease in phosphorylation of the survival kinase AKT	10.1016/j.canlet.2017.01.002
51	4	2017	Benzyl Isothiocyanate	0	-	-	-	-	DMSO	HPNE	DMEM	48	MTS	100.92	-	-	-	increased BCL-2 family members	increase in phosphorylation of the stress response MAP kinase p38 //// decrease in phosphorylation of the survival kinase AKT	10.1016/j.canlet.2017.01.002
52	4	2017	Benzyl Isothiocyanate	2.5	-	-	-	-	DMSO	HPNE	DMEM	48	MTS	117.87	-	-	-	increased BCL-2 family members	increase in phosphorylation of the stress response MAP kinase p38 //// decrease in phosphorylation of the survival kinase AKT	10.1016/j.canlet.2017.01.002
53	4	2017	Benzyl Isothiocyanate	5	-	-	-	-	DMSO	HPNE	DMEM	48	MTS	116.02	-	-	-	increased BCL-2 family members	increase in phosphorylation of the stress response MAP kinase p38 //// decrease in phosphorylation of the survival kinase AKT	10.1016/j.canlet.2017.01.002
54	4	2017	Benzyl Isothiocyanate	10	-	-	-	-	DMSO	HPNE	DMEM	48	MTS	74.69	-	-	-	increased BCL-2 family members	increase in phosphorylation of the stress response MAP kinase p38 //// decrease in phosphorylation of the survival kinase AKT	10.1016/j.canlet.2017.01.002
55	4	2017	Benzyl Isothiocyanate	20	-	-	-	-	DMSO	HPNE	DMEM	48	MTS	43.88	-	-	-	increased BCL-2 family members	increase in phosphorylation of the stress response MAP kinase p38 //// decrease in phosphorylation of the survival kinase AKT	10.1016/j.canlet.2017.01.002
56	4	2017	Benzyl Isothiocyanate	50	-	-	-	-	DMSO	HPNE	DMEM	48	MTS	32.18	-	-	-	increased BCL-2 family members	increase in phosphorylation of the stress response MAP kinase p38 //// decrease in phosphorylation of the survival kinase AKT	10.1016/j.canlet.2017.01.002
57	4	2017
58	4	2017
59	4	2017
60	4	2017
61	4	2017
62	4	2017
63	4	2017
64	4	2017
65	4	2017
66
67
68
69
70

## Sheet: HC-cell types
	hTERT-HPNE:	hTERT-immortalized epithelial cell that was isolated from the pancreas of a 52-year-old, male patient.
	HUVEC:	Human umbilical vein endothelial cells (HUVEC) are primary cells isolated from the vein of the umbilical cord.
